# Supplementary material for: Down-Regulation of TLR and JAK/STAT Pathway Genes Is Associated with Diffuse Cutaneous Leishmaniasis: A Gene Expression Analysis in NK Cells from Patients Infected with Leishmania mexicana
Source: PLoS Negl Trop Dis. 2016 Mar 31;10(3):e0004570. doi: 10.1371/journal.pntd.0004570 (PMC4816531; doi:10.1371/journal.pntd.0004570)
Supplement: S1 File — (XLS) [file pntd.0004570.s003.xls]

## Sheet: LCL vs C UP
LCL vs C
No.	Non-stimulated	LPG-stimulated	Overlapping
1	ANXA3	C3AR1	C10orf72
2	CYP17A1	CARD17	CCL4L1
3	DKFZp434E1119	FHDC1	CEACAM1
4	DNAJB1	GBE1	CEACAM8
5	GADD45B	GOLGA6B	CHI3L2
6	HIST2H4A	LCN2	CRISP3
7	HLA-A	LOC151009	CUBN
8	HYDIN	OR4F16	FOS
9	IFNG	OSM	FOSB
10	JUNB	SNORA2A	FPR1
11	JUND	SNORA64	GPR15
12	LOC284861	SNORA73A	HSPA1A
13	LOC80154	SNORD104	HSPA1B
14	LTF	SNORD60	HSPA6
15	OR4N4	TCFL5	HSPA7
16	P2RY14	XCL1	KIAA1324L
17	RPPH1		KLRG1
18	SNORA21		LEF1
19	SNORA36A		MMP8
20	SNORA41		NR4A2
21	SNORA49		ORM1
22	SNORD77		PI3
23			PPP1R15A
24			RNU11
25			RNU4-1
26			RNU4-2
27			SAMD12
28			SCARNA10
29			SCARNA6
30			SNORA1
31			SNORA10
32			SNORA13
33			SNORA24
34			SNORA36C
35			SNORA42
36			SNORA52
37			SNORA54
38			SNORA65
39			SNORA74A
40			SNORA7B
41			SNORA9
42			SNORD115-20
43			SNORD14E
44			SNORD3A
45			SNORD53
46			SNORD76
47			SNORD94
48			TREM1

## Sheet: LCL vs C DOWN
LCL vs C
No.	Non-stimulated	LPG-stimulated	Overlapping
1	ANKRD20A2	CD38	ADAM19
2	C5orf35	CLIC2	ANKRD20B
3	C6orf25	GNAQ	CCL1
4	DAB2	IL13RA1	CCL22
5	LOC440896	NCCRP1	CCL24
6		NCRNA00164	CCR7
7		SLC16A6	CD86
8		SNX9	CRLF2
9		SPRED2	CXCL13
10		SPRR2B	CYP1B1
11		TMEM176A	DSG2
12		TSPAN33	EHF
13			FABP5
14			FAM18A
15			FBN1
16			FLT3
17			FSCN1
18			ITGB8
19			LAMP3
20			LRRK1
21			MMP7
22			MREG
23			NQO1
24			NR4A3
25			PSD3
26			SLCO5A1
27			TBC1D8
28			TFPI
29			THBS1

## Sheet: LCD vs C UP
LCD vs C
No.	Non-stimulated	LPG-stimulated	Overlapping
1	ANKRD20B	ABCD2	ARHGAP11A
2	CCDC141	ATP1A3	ATP8B2
3	DRD3	C5orf36	CSGALNACT1
4	HLA-DOB	C6orf191	CUBN
5	IFNG	CD3G	CXCR1
6	KIR2DL5A	FCRL6	GRAP2
7	KIR2DS5	GLB1L2	GSTM1
8	MYO3B	GZMH	HLA-DPB1
9	RGNEF	KCNA3	MT1E
10	RNU12	KLRG1	NMUR1
11	SGCE	MYO6	PRSS23
12	SNORA16A	PROK2	RPL23AP7
13	ST8SIA1	PTPRM	SLC4A4
14	TTC16	SATB2	SLC4A7
15		THEMIS
16		TTN
17		ZNF80

## Sheet: LCD vs C DOWN   
LCD vs C
No.	Non-stimulated	LPG-stimulated	Overlapping
1	AGPAT9	ALCAM	ADAM19
2	C17orf87	ARHGAP31	ADAM28
3	C5orf13	ARNTL2	ADRBK2
4	CCDC50	BIRC3	AHR
5	CD68	C2	AMICA1
6	CLDN22	C6orf108	ANTXR2
7	CYSLTR1	CCL20	APOO
8	CYTH3	CCL3	BASP1
9	EXPH5	CD200	CALCRL
10	FKBP5	CD82	CARD6
11	FPR3	CXorf21	CCDC88A
12	GAB1	DKFZp686O24166	CCL1
13	GPNMB	EPB41L2	CCL2
14	GSN	EREG	CCL22
15	LGALS9	FEZ1	CCL24
16	LOC375010	GBP1	CCR7
17	MOSPD2	GM2A	CD80
18	OCRL	HIVEP1	CD83
19	RALGPS2	IL12B	CD86
20	RGS2	IL1A	CHI3L1
21	SDCBP	IL1B	CLIC2
22	STX3	IL2RA	CREG1
23	SWAP70	IL6	CRLF2
24	TSPYL5	IL6ST	CSF2RA
25	WWC2	INHBA	CTSB
26		IRF8	CXCL13
27		KLF11	CXCL16
28		KMO	CYBB
29		LOC440896	CYP1B1
30		MAFG	CYP27A1
31		MARCKS	DAB2
32		MGLL	DAPK1
33		MREG	DAPP1
34		NAMPT	DENND5A
35		NCCRP1	DSG2
36		NCRNA00164	DUSP1
37		NFKB2	DUSP5
38		NFKBIA	EBI3
39		NFKBIZ	EGR2
40		NRP2	EHF
41		PAG1	EVI5
42		PELI1	FABP5
43		PTGS2	FAM18A
44		RASGEF1B	FAM70A
45		RELB	FBN1
46		RNF144B	FCER1G
47		RUNX2	FLT3
48		SOD2	FSCN1
49		SPCS2	GNAQ
50		STARD10	GPR183
51		STAT1	GTSF1
52		STX11	HLA-DQA1
53		TBC1D9	HLA-DQA2
54		TMEM176A	HLA-DRA
55		TNF	IDO1
56		TNFAIP6	IDO2
57		TRIP10	IFI30
58		TSPY1	IGF1R
59		ZNF267	IGFBP7
60			IGSF6
61			IL12RB2
62			IL13RA1
63			IL15
64			IL18
65			IL1R1
66			IL8
67			ITGB8
68			KIAA1598
69			KIF13A
70			KYNU
71			L3MBTL4
72			LAMP3
73			LASS6
74			LOC344887
75			LRRK1
76			LYZ
77			MARCH3
78			ME1
79			MGST1
80			MIR155HG
81			MMP7
82			MMP9
83			MOP-1
84			MPZL1
85			NEDD4L
86			NPC2
87			NQO1
88			NR4A3
89			NRIP1
90			PGD
91			PLA2G7
92			PMAIP1
93			PSD3
94			RAB31
95			RASGRF2
96			RASSF2
97			RGS1
98			RN28S1
99			S100A11
100			SCRN1
101			SERPINB2
102			SLC41A2
103			SLC7A11
104			SLC9A7
105			SLCO5A1
106			SNX9
107			SPG20
108			SPRED2
109			ST3GAL6
110			SYK
111			TBC1D8
112			TFPI
113			THBS1
114			TIAM1
115			TMEM123
116			TMEM14C
117			TSPAN33
118			TXN
119			TXNRD1
120			UBE2E2
121			UTS2
122			WDFY4
123			ZNF415

## Sheet: LCD vs LCL UP
LCD vs LCL
No.	Non-stimulated	LPG-stimulated	Overlapping
1	ANKRD20A2	AASS	ANKRD20B
2	C6orf191	ARHGAP11A	GLB1L2
3	EIF3F	BAT3	HLA-DOB
4	KIR2DS1	BDP1	NMUR1
5	OR5M3	CFC1B	PTPRM
6	PINK1	CMKLR1	RASSF1
7	SGCE	FCRL6	THEMIS
8	SNORD20	KIR2DS4
9	ZNF443	KIR3DL2
10		LY6G5C
11		MT1E
12		RXRB
13		TMEM173

## Sheet: LCD vs LCL DOWN
LCD vs LCL
No.	Non-stimulated	LPG-stimulated	Overlapping
1	AIM2	ABCA13	AMICA1
2	ALOX5	ADAM28	AQP9
3	ANXA3	ADORA2A	C10orf72
4	CEACAM6	AP1S3	C3AR1
5	CLDN22	BCL2A1	CCL3
6	CNR2	BID	CD24
7	CSF3R	BIRC3	CD82
8	DDIT3	C15orf29	CEACAM1
9	DKFZp434E1119	C15orf48	CEACAM8
10	FCGR1A	CAMKK2	CRISP3
11	FPR2	CARD17	CYSLTR1
12	HP	CASP5	DEFA3
13	HYDIN	CCL20	DENND5A
14	JUND	CCL3L1	DUSP1
15	KCNJ15	CCL4L1	DUSP10
16	LTF	CCRL2	EGR1
17	MARCKS	CD22	FCER1G
18	NPC2	CD55	FLJ36840
19	P2RY13	CD83	FOS
20	P2RY14	CLEC4E	FOSB
21	PPT2	CLIC4	FPR1
22	SIGLEC5	CXCL1	G0S2
23	SNORA36C	CXCL2	GADD45B
24	SNORD115-41	DAPP1	GBP1
25	SNORD115-44	DKFZp686O24166	GLT1D1
26	SNORD14E	DMXL2	GPR109B
27	SNORD77	DRAM1	GRAMD1C
28	STAP1	DUSP16	GSTM4
29	SUCNR1	EBI3	HSPA1A
30	TSPY1	EDN1	HSPA1B
31	WWC2	EMR1	HSPA2
32		FFAR2	HSPA6
33		FHDC1	HSPA7
34		GAPT	IDO1
35		GBE1	IER3
36		GOLGA6B	IFI30
37		GPR15	IFIT2
38		GRAMD1A	IGSF6
39		HIF1A	IL7R
40		HIST2H4A	IL8
41		HIVEP1	IRAK3
42		HLA-DRA	JAG1
43		IL12RB2	JUNB
44		IL1A	KIT
45		IL1B	KYNU
46		IL1R1	LCN2
47		IL2RA	LIMK2
48		IL6	LOC80154
49		IRAK2	LYZ
50		KCNJ2	MARCH3
51		KDM6B	MMP8
52		KLF10	MPZL2
53		L3MBTL4	NAMPT
54		LAMP3	NFKB2
55		LIMS1	NFKBIA
56		LOC151009	NR4A2
57		LY6G6C	ORM1
58		MAFG	PDE7B
59		MAP3K8	PELI1
60		MCTP1	PI3
61		MGC39372	PLA2G7
62		MIR155HG	PMAIP1
63		MOP-1	PPP1R15A
64		MXD1	RGS1
65		NBN	RGS2
66		NCF1	RNU4-1
67		NFKB1	RNU4-2
68		NFKBIZ	S100A12
69		OSM	S100A8
70		P2RX4	S100A9
71		PDE4B	SAMD12
72		PLAU	SLC7A11
73		PLEKHM3	SNORA1
74		PLK2	SNORA24
75		PLK3	SNORA36A
76		PLXNC1	SNORA42
77		PMEPA1	SNORA52
78		PPIF	SNORA65
79		PTGS2	SNORA7B
80		RASGEF1B	SNORD115-20
81		RILPL2	SNORD12C
82		SCRN1	SNORD3A
83		SERPINA1	SNORD75
84		SGPP2	SNORD76
85		SIGLEC14	SOCS1
86		SLC43A3	SOD2
87		SNORD94	STX3
88		SPATA6	TAF4B
89		SPG20	TIFA
90		STARD10	TMEM123
91		STAT5A	TNFAIP6
92		SYK	TREM1
93		TCFL5	UTS2
94		TFEC	VEGFA
95		TMEM88
96		TNF
97		UNQ6228
