# Supplementary material for: Down-Regulation of TLR and JAK/STAT Pathway Genes Is Associated with Diffuse Cutaneous Leishmaniasis: A Gene Expression Analysis in NK Cells from Patients Infected with Leishmania mexicana
Source: PLoS Negl Trop Dis. 2016 Mar 31;10(3):e0004570. doi: 10.1371/journal.pntd.0004570 (PMC4816531; doi:10.1371/journal.pntd.0004570)
Supplement: S2 File — (XLS) [file pntd.0004570.s004.xls]

## Sheet: UP_C_LPG vs CB
Annotation Cluster 1	Enrichment Score: 3.3518830789029783
Category	Term	Count	%	PValue	Genes	List Total	Pop Hits	Pop Total	Fold Enrichment	Bonferroni	Benjamini	FDR
SP_PIR_KEYWORDS	macrophage	4	4.08163	6.48371e-09	IL6, TNF, IL1B, IL1A	8	12	19235	801.458	3.24185e-07	3.24185e-07	6.24473e-06
SP_PIR_KEYWORDS	lymphokine	4	4.08163	1.07242e-08	IL6, TNF, IL1B, IL1A	8	14	19235	686.964	5.36212e-07	2.68106e-07	1.0329e-05
GOTERM_BP_FAT	GO:0042035~regulation of cytokine biosynthetic process	5	5.10204	2.85145e-08	IL6, TNF, IL1B, IL12B, IL1A	8	74	13528	114.257	1.97033e-05	1.97033e-05	4.29272e-05
GOTERM_BP_FAT	GO:0001819~positive regulation of cytokine production	5	5.10204	6.31418e-08	IL6, TNF, IL1B, IL12B, IL1A	8	90	13528	93.9444	4.363e-05	2.18152e-05	9.50567e-05
GOTERM_BP_FAT	GO:0051223~regulation of protein transport	5	5.10204	1.6419e-07	IL6, TNF, NFKBIA, IL1B, IL1A	8	114	13528	74.1667	0.000113449	3.78177e-05	0.00024718
GOTERM_BP_FAT	GO:0070201~regulation of establishment of protein localization	5	5.10204	2.08773e-07	IL6, TNF, NFKBIA, IL1B, IL1A	8	121	13528	69.876	0.000144252	3.6065e-05	0.000314297
SP_PIR_KEYWORDS	cytokine	5	5.10204	2.59677e-07	IL6, TNF, IL1B, IL12B, IL1A	8	181	19235	66.4192	1.29837e-05	4.32793e-06	0.000250105
GOTERM_BP_FAT	GO:0032880~regulation of protein localization	5	5.10204	3.5435e-07	IL6, TNF, NFKBIA, IL1B, IL1A	8	138	13528	61.2681	0.000244826	4.897e-05	0.000533455
BIOCARTA	h_il1rPathway:Signal transduction through IL1R	5	5.10204	6.61831e-07	IL6, TNF, NFKBIA, IL1B, IL1A	6	29	1437	41.2931	3.04438e-05	3.04438e-05	0.000625548
GOTERM_MF_FAT	GO:0005125~cytokine activity	5	5.10204	7.23107e-07	IL6, TNF, IL1B, IL12B, IL1A	7	195	12983	47.5568	2.24161e-05	2.24161e-05	0.000621208
GOTERM_BP_FAT	GO:0001817~regulation of cytokine production	5	5.10204	1.05158e-06	IL6, TNF, IL1B, IL12B, IL1A	8	181	13528	46.7127	0.000726378	0.0001211	0.00158309
GOTERM_BP_FAT	GO:0042108~positive regulation of cytokine biosynthetic process	4	4.08163	1.45285e-06	TNF, IL1B, IL12B, IL1A	8	48	13528	140.917	0.00100342	0.000143407	0.00218717
SP_PIR_KEYWORDS	immunoregulation	3	3.06122	1.70168e-06	IL6, IL1B, IL1A	8	6	19235	1202.19	8.50804e-05	2.12708e-05	0.00163895
KEGG_PATHWAY	hsa04620:Toll-like receptor signaling pathway	5	5.10204	2.13431e-06	IL6, TNF, NFKBIA, IL1B, IL12B	7	101	5085	35.9618	7.25641e-05	7.25641e-05	0.00187691
GOTERM_BP_FAT	GO:0051050~positive regulation of transport	5	5.10204	2.42002e-06	IL6, TNF, NFKBIA, IL1B, IL1A	8	223	13528	37.9148	0.00167084	0.000209007	0.00364315
GOTERM_BP_FAT	GO:0048584~positive regulation of response to stimulus	5	5.10204	3.03307e-06	IL6, TNF, NFKBIA, IL1B, IL12B	8	236	13528	35.8263	0.00209366	0.000232846	0.00456604
GOTERM_BP_FAT	GO:0051240~positive regulation of multicellular organismal process	5	5.10204	3.46366e-06	IL6, TNF, IL1B, IL12B, IL1A	8	244	13528	34.6516	0.00239053	0.000239311	0.00521424
GOTERM_BP_FAT	GO:0060341~regulation of cellular localization	5	5.10204	3.69525e-06	IL6, TNF, NFKBIA, IL1B, IL1A	8	248	13528	34.0927	0.00255017	0.000232103	0.00556287
GOTERM_BP_FAT	GO:0051222~positive regulation of protein transport	4	4.08163	4.00702e-06	IL6, TNF, IL1B, IL1A	8	67	13528	100.955	0.00276502	0.000230711	0.00603219
GOTERM_BP_FAT	GO:0019221~cytokine-mediated signaling pathway	4	4.08163	4.57568e-06	IL6, TNF, IL1B, IL1A	8	70	13528	96.6286	0.00315681	0.000243186	0.00688823
GOTERM_BP_FAT	GO:0010557~positive regulation of macromolecule biosynthetic process	6	6.12245	5.03702e-06	IL6, TNF, NFKBIA, IL1B, IL12B, IL1A	8	654	13528	15.5138	0.00347454	0.000248583	0.00758271
GOTERM_BP_FAT	GO:0031328~positive regulation of cellular biosynthetic process	6	6.12245	6.32866e-06	IL6, TNF, NFKBIA, IL1B, IL12B, IL1A	8	685	13528	14.8117	0.00436357	0.000291499	0.00952706
GOTERM_BP_FAT	GO:0006955~immune response	6	6.12245	6.55951e-06	IL6, TNF, IL1B, NFKB2, IL12B, IL1A	8	690	13528	14.7043	0.00452238	0.00028325	0.00987456
GOTERM_BP_FAT	GO:0009891~positive regulation of biosynthetic process	6	6.12245	6.79699e-06	IL6, TNF, NFKBIA, IL1B, IL12B, IL1A	8	695	13528	14.5986	0.00468572	0.00027624	0.010232
KEGG_PATHWAY	hsa05332:Graft-versus-host disease	4	4.08163	8.21342e-06	IL6, TNF, IL1B, IL1A	7	39	5085	74.5055	0.000279219	0.000139619	0.00722271
GOTERM_BP_FAT	GO:0010574~regulation of vascular endothelial growth factor production	3	3.06122	8.24836e-06	IL6, IL1B, IL1A	8	9	13528	563.667	0.00568343	0.000316596	0.0124168
KEGG_PATHWAY	hsa04940:Type I diabetes mellitus	4	4.08163	1.03036e-05	TNF, IL1B, IL12B, IL1A	7	42	5085	69.1837	0.000350262	0.000116768	0.00906067
GOTERM_BP_FAT	GO:0045073~regulation of chemokine biosynthetic process	3	3.06122	1.03079e-05	IL6, TNF, IL1B	8	10	13528	507.3	0.00709749	0.000374814	0.0155169
GOTERM_BP_FAT	GO:0042127~regulation of cell proliferation	6	6.12245	1.2527e-05	IL6, TNF, NFKBIA, IL1B, IL12B, IL1A	8	787	13528	12.892	0.00861888	0.000432718	0.0188572
GOTERM_BP_FAT	GO:0002697~regulation of immune effector process	4	4.08163	1.38343e-05	IL6, TNF, IL1B, IL12B	8	101	13528	66.9703	0.00951404	0.000455115	0.0208249
GOTERM_BP_FAT	GO:0042981~regulation of apoptosis	6	6.12245	1.39129e-05	IL6, TNF, NFKBIA, IL1B, IL12B, IL1A	8	804	13528	12.6194	0.0095678	0.000436899	0.0209431
GOTERM_BP_FAT	GO:0043067~regulation of programmed cell death	6	6.12245	1.46056e-05	IL6, TNF, NFKBIA, IL1B, IL12B, IL1A	8	812	13528	12.4951	0.0100418	0.000438711	0.0219858
GOTERM_BP_FAT	GO:0051090~regulation of transcription factor activity	4	4.08163	1.46746e-05	IL6, TNF, NFKBIA, IL1B	8	103	13528	65.6699	0.010089	0.000422421	0.0220896
GOTERM_BP_FAT	GO:0010941~regulation of cell death	6	6.12245	1.48724e-05	IL6, TNF, NFKBIA, IL1B, IL12B, IL1A	8	815	13528	12.4491	0.0102242	0.00041099	0.0223872
GOTERM_BP_FAT	GO:0043066~negative regulation of apoptosis	5	5.10204	1.51607e-05	IL6, TNF, NFKBIA, IL1B, IL1A	8	354	13528	23.8842	0.0104214	0.000402846	0.0228212
GOTERM_BP_FAT	GO:0043069~negative regulation of programmed cell death	5	5.10204	1.60248e-05	IL6, TNF, NFKBIA, IL1B, IL1A	8	359	13528	23.5515	0.0110122	0.000410036	0.0241219
GOTERM_BP_FAT	GO:0060548~negative regulation of cell death	5	5.10204	1.6202e-05	IL6, TNF, NFKBIA, IL1B, IL1A	8	360	13528	23.4861	0.0111332	0.000399765	0.0243885
GOTERM_BP_FAT	GO:0008285~negative regulation of cell proliferation	5	5.10204	1.63805e-05	IL6, TNF, IL1B, IL12B, IL1A	8	361	13528	23.4211	0.0112552	0.000390236	0.0246572
GOTERM_BP_FAT	GO:0010604~positive regulation of macromolecule metabolic process	6	6.12245	1.9028e-05	IL6, TNF, NFKBIA, IL1B, IL12B, IL1A	8	857	13528	11.839	0.0130624	0.000438185	0.0286418
GOTERM_BP_FAT	GO:0051101~regulation of DNA binding	4	4.08163	2.38001e-05	IL6, TNF, NFKBIA, IL1B	8	121	13528	55.9008	0.0163116	0.000530378	0.0358239
GOTERM_BP_FAT	GO:0032642~regulation of chemokine production	3	3.06122	2.40221e-05	IL6, TNF, IL1B	8	15	13528	338.2	0.0164625	0.0005186	0.036158
KEGG_PATHWAY	hsa04621:NOD-like receptor signaling pathway	4	4.08163	3.36432e-05	IL6, TNF, NFKBIA, IL1B	7	62	5085	46.8664	0.00114323	0.000285931	0.0295822
GOTERM_BP_FAT	GO:0032755~positive regulation of interleukin-6 production	3	3.06122	3.90832e-05	IL6, TNF, IL1B	8	19	13528	267	0.0266456	0.00081806	0.0588216
GOTERM_BP_FAT	GO:0051098~regulation of binding	4	4.08163	4.8026e-05	IL6, TNF, NFKBIA, IL1B	8	153	13528	44.2092	0.0326421	0.000975605	0.0722763
GOTERM_BP_FAT	GO:0045840~positive regulation of mitosis	3	3.06122	6.84657e-05	TNF, IL1B, IL1A	8	25	13528	202.92	0.0462097	0.00135084	0.103022
GOTERM_BP_FAT	GO:0051785~positive regulation of nuclear division	3	3.06122	6.84657e-05	TNF, IL1B, IL1A	8	25	13528	202.92	0.0462097	0.00135084	0.103022
SP_PIR_KEYWORDS	myristylation	3	3.06122	8.35833e-05	TNF, IL1B, IL1A	8	39	19235	184.952	0.00417062	0.000835519	0.0804736
KEGG_PATHWAY	hsa04640:Hematopoietic cell lineage	4	4.08163	9.00665e-05	IL6, TNF, IL1B, IL1A	7	86	5085	33.7874	0.00305771	0.000612292	0.0791773
KEGG_PATHWAY	hsa04210:Apoptosis	4	4.08163	9.32414e-05	TNF, NFKBIA, IL1B, IL1A	7	87	5085	33.399	0.00316533	0.000528253	0.0819674
KEGG_PATHWAY	hsa04060:Cytokine-cytokine receptor interaction	5	5.10204	9.52059e-05	IL6, TNF, IL1B, IL12B, IL1A	7	262	5085	13.8631	0.00323192	0.000462344	0.0836937
GOTERM_BP_FAT	GO:0009617~response to bacterium	4	4.08163	9.59342e-05	IL6, TNF, NFKBIA, IL1B	8	193	13528	35.0466	0.0641441	0.0018398	0.144327
GOTERM_BP_FAT	GO:0051046~regulation of secretion	4	4.08163	0.000109846	IL6, TNF, IL1B, IL1A	8	202	13528	33.4851	0.0730983	0.00204946	0.16524
GOTERM_BP_FAT	GO:0006916~anti-apoptosis	4	4.08163	0.000116431	TNF, NFKBIA, IL1B, IL1A	8	206	13528	32.835	0.0773069	0.00211509	0.175138
GOTERM_BP_FAT	GO:0006915~apoptosis	5	5.10204	0.000122046	IL6, TNF, NFKBIA, IL1B, IL1A	8	602	13528	14.0449	0.0808801	0.00216019	0.183576
GOTERM_BP_FAT	GO:0012501~programmed cell death	5	5.10204	0.000129315	IL6, TNF, NFKBIA, IL1B, IL1A	8	611	13528	13.838	0.0854858	0.00223156	0.1945
GOTERM_BP_FAT	GO:0032675~regulation of interleukin-6 production	3	3.06122	0.000143388	IL6, TNF, IL1B	8	36	13528	140.917	0.0943374	0.00241387	0.215647
GOTERM_BP_FAT	GO:0032270~positive regulation of cellular protein metabolic process	4	4.08163	0.000167744	IL6, TNF, NFKBIA, IL1B	8	233	13528	29.03	0.109454	0.00275622	0.252233
GOTERM_BP_FAT	GO:0042102~positive regulation of T cell proliferation	3	3.06122	0.000168527	IL6, IL1B, IL12B	8	39	13528	130.077	0.109936	0.00270476	0.253409
GOTERM_BP_FAT	GO:0006953~acute-phase response	3	3.06122	0.000177353	IL6, IL1B, IL1A	8	40	13528	126.825	0.115349	0.00278163	0.266664
GOTERM_BP_FAT	GO:0002684~positive regulation of immune system process	4	4.08163	0.000178625	IL6, NFKBIA, IL1B, IL12B	8	238	13528	28.4202	0.116126	0.00273937	0.268574
GOTERM_BP_FAT	GO:0050714~positive regulation of protein secretion	3	3.06122	0.000186402	IL6, TNF, IL1A	8	41	13528	123.732	0.120864	0.00279643	0.280252
GOTERM_BP_FAT	GO:0051092~positive regulation of NF-kappaB transcription factor activity	3	3.06122	0.000186402	IL6, TNF, IL1B	8	41	13528	123.732	0.120864	0.00279643	0.280252
GOTERM_BP_FAT	GO:0051247~positive regulation of protein metabolic process	4	4.08163	0.000189958	IL6, TNF, NFKBIA, IL1B	8	243	13528	27.8354	0.123022	0.00278915	0.28559
GOTERM_BP_FAT	GO:0048660~regulation of smooth muscle cell proliferation	3	3.06122	0.000234986	IL6, TNF, IL12B	8	46	13528	110.283	0.149894	0.0033775	0.353176
GOTERM_BP_FAT	GO:0008219~cell death	5	5.10204	0.00024345	IL6, TNF, NFKBIA, IL1B, IL1A	8	719	13528	11.7594	0.154853	0.00342767	0.365875
GOTERM_BP_FAT	GO:0016265~death	5	5.10204	0.000250076	IL6, TNF, NFKBIA, IL1B, IL1A	8	724	13528	11.6782	0.158715	0.00345052	0.375816
GOTERM_CC_FAT	GO:0005615~extracellular space	5	5.10204	0.000251284	IL6, TNF, IL1B, IL12B, IL1A	8	685	12782	11.6624	0.00875746	0.00875746	0.222358
GOTERM_BP_FAT	GO:0043410~positive regulation of MAPKKK cascade	3	3.06122	0.000255975	IL6, TNF, IL1B	8	48	13528	105.688	0.162137	0.00346264	0.384664
GOTERM_BP_FAT	GO:0016477~cell migration	4	4.08163	0.000276691	IL6, TNF, IL1B, IL12B	8	276	13528	24.5072	0.174049	0.00367055	0.415735
GOTERM_BP_FAT	GO:0051094~positive regulation of developmental process	4	4.08163	0.000282645	IL6, TNF, IL1B, IL1A	8	278	13528	24.3309	0.177441	0.00367879	0.424664
GOTERM_BP_FAT	GO:0001775~cell activation	4	4.08163	0.000310472	IL6, TNF, NFKB2, IL12B	8	287	13528	23.5679	0.193111	0.00396563	0.466382
GOTERM_BP_FAT	GO:0033157~regulation of intracellular protein transport	3	3.06122	0.000312321	TNF, NFKBIA, IL1B	8	53	13528	95.717	0.194142	0.00391681	0.469153
GOTERM_BP_FAT	GO:0050671~positive regulation of lymphocyte proliferation	3	3.06122	0.000336406	IL6, IL1B, IL12B	8	55	13528	92.2364	0.207447	0.0041431	0.505247
BIOCARTA	h_il10Pathway:IL-10 Anti-inflammatory Signaling Pathway	3	3.06122	0.000345523	IL6, TNF, IL1A	6	9	1437	79.8333	0.0157711	0.0079169	0.326105
GOTERM_BP_FAT	GO:0007088~regulation of mitosis	3	3.06122	0.00034878	TNF, IL1B, IL1A	8	56	13528	90.5893	0.214197	0.00422	0.523785
GOTERM_BP_FAT	GO:0032946~positive regulation of mononuclear cell proliferation	3	3.06122	0.00034878	IL6, IL1B, IL12B	8	56	13528	90.5893	0.214197	0.00422	0.523785
GOTERM_BP_FAT	GO:0051783~regulation of nuclear division	3	3.06122	0.00034878	TNF, IL1B, IL1A	8	56	13528	90.5893	0.214197	0.00422	0.523785
GOTERM_BP_FAT	GO:0070665~positive regulation of leukocyte proliferation	3	3.06122	0.00034878	IL6, IL1B, IL12B	8	56	13528	90.5893	0.214197	0.00422	0.523785
GOTERM_BP_FAT	GO:0045787~positive regulation of cell cycle	3	3.06122	0.000361373	TNF, IL1B, IL1A	8	57	13528	89	0.221008	0.00429685	0.54265
GOTERM_BP_FAT	GO:0050900~leukocyte migration	3	3.06122	0.000361373	IL6, TNF, IL1B	8	57	13528	89	0.221008	0.00429685	0.54265
GOTERM_BP_FAT	GO:0046822~regulation of nucleocytoplasmic transport	3	3.06122	0.000374187	TNF, NFKBIA, IL1B	8	58	13528	87.4655	0.227877	0.00437366	0.561841
GOTERM_BP_FAT	GO:0050708~regulation of protein secretion	3	3.06122	0.000374187	IL6, TNF, IL1A	8	58	13528	87.4655	0.227877	0.00437366	0.561841
GOTERM_BP_FAT	GO:0048870~cell motility	4	4.08163	0.000378562	IL6, TNF, IL1B, IL12B	8	307	13528	22.0326	0.230209	0.00435111	0.568393
GOTERM_BP_FAT	GO:0051674~localization of cell	4	4.08163	0.000378562	IL6, TNF, IL1B, IL12B	8	307	13528	22.0326	0.230209	0.00435111	0.568393
GOTERM_BP_FAT	GO:0045785~positive regulation of cell adhesion	3	3.06122	0.000400474	TNF, IL1B, IL12B	8	60	13528	84.55	0.241781	0.00452715	0.6012
GOTERM_BP_FAT	GO:0051091~positive regulation of transcription factor activity	3	3.06122	0.000400474	IL6, TNF, IL1B	8	60	13528	84.55	0.241781	0.00452715	0.6012
GOTERM_BP_FAT	GO:0042129~regulation of T cell proliferation	3	3.06122	0.00042764	IL6, IL1B, IL12B	8	62	13528	81.8226	0.255887	0.0047558	0.64186
GOTERM_BP_FAT	GO:0045765~regulation of angiogenesis	3	3.06122	0.000441552	IL6, IL1B, IL1A	8	63	13528	80.5238	0.263009	0.00483241	0.662676
GOTERM_BP_FAT	GO:0006954~inflammatory response	4	4.08163	0.000447559	IL6, TNF, IL1B, IL1A	8	325	13528	20.8123	0.266063	0.00482166	0.671662
GOTERM_BP_FAT	GO:0051235~maintenance of location	3	3.06122	0.000455683	TNF, NFKBIA, IL1B	8	64	13528	79.2656	0.270174	0.00483365	0.683816
GOTERM_BP_FAT	GO:0043388~positive regulation of DNA binding	3	3.06122	0.000545063	IL6, TNF, IL1B	8	70	13528	72.4714	0.313906	0.00569194	0.817429
GOTERM_BP_FAT	GO:0032386~regulation of intracellular transport	3	3.06122	0.000560723	TNF, NFKBIA, IL1B	8	71	13528	71.4507	0.321295	0.00576791	0.840823
GOTERM_BP_FAT	GO:0031349~positive regulation of defense response	3	3.06122	0.000592698	IL6, NFKBIA, IL12B	8	73	13528	69.4932	0.336134	0.00600653	0.888569
GOTERM_BP_FAT	GO:0050870~positive regulation of T cell activation	3	3.06122	0.00064229	IL6, IL1B, IL12B	8	76	13528	66.75	0.358512	0.00641362	0.962583
GOTERM_BP_FAT	GO:0051099~positive regulation of binding	3	3.06122	0.000676436	IL6, TNF, IL1B	8	78	13528	65.0385	0.373481	0.00665739	1.01351
GOTERM_BP_FAT	GO:0051384~response to glucocorticoid stimulus	3	3.06122	0.000676436	IL6, TNF, IL1B	8	78	13528	65.0385	0.373481	0.00665739	1.01351
KEGG_PATHWAY	hsa05020:Prion diseases	3	3.06122	0.000678596	IL6, IL1B, IL1A	7	35	5085	62.2653	0.0228158	0.00288085	0.595186
GOTERM_BP_FAT	GO:0010638~positive regulation of organelle organization	3	3.06122	0.000765592	TNF, IL1B, IL1A	8	83	13528	61.1205	0.41094	0.00742619	1.14638
GOTERM_BP_FAT	GO:0050670~regulation of lymphocyte proliferation	3	3.06122	0.000765592	IL6, IL1B, IL12B	8	83	13528	61.1205	0.41094	0.00742619	1.14638
GOTERM_BP_FAT	GO:0032944~regulation of mononuclear cell proliferation	3	3.06122	0.000784071	IL6, IL1B, IL12B	8	84	13528	60.3929	0.418419	0.00749959	1.1739
GOTERM_BP_FAT	GO:0070663~regulation of leukocyte proliferation	3	3.06122	0.000784071	IL6, IL1B, IL12B	8	84	13528	60.3929	0.418419	0.00749959	1.1739
GOTERM_BP_FAT	GO:0031960~response to corticosteroid stimulus	3	3.06122	0.000802766	IL6, TNF, IL1B	8	85	13528	59.6824	0.42589	0.00757302	1.20173
GOTERM_BP_FAT	GO:0002237~response to molecule of bacterial origin	3	3.06122	0.000821677	IL6, NFKBIA, IL1B	8	86	13528	58.9884	0.433349	0.00764645	1.22988
GOTERM_BP_FAT	GO:0043193~positive regulation of gene-specific transcription	3	3.06122	0.000840803	IL6, TNF, NFKBIA	8	87	13528	58.3103	0.440795	0.0077199	1.25833
GOTERM_BP_FAT	GO:0001934~positive regulation of protein amino acid phosphorylation	3	3.06122	0.0008797	IL6, TNF, IL1B	8	89	13528	57	0.455638	0.00796991	1.31619
GOTERM_BP_FAT	GO:0008284~positive regulation of cell proliferation	4	4.08163	0.000908557	IL6, TNF, IL1B, IL12B	8	414	13528	16.3382	0.466394	0.00812394	1.35909
GOTERM_CC_FAT	GO:0044421~extracellular region part	5	5.10204	0.000920549	IL6, TNF, IL1B, IL12B, IL1A	8	960	12782	8.32161	0.0317201	0.0159878	0.812445
BBID	110.CRHandLC-NA	3	3.06122	0.000976638	IL6, TNF, IL1A	4	7	358	38.3571	0.0269884	0.0269884	0.814087
GOTERM_BP_FAT	GO:0042327~positive regulation of phosphorylation	3	3.06122	0.00104387	IL6, TNF, IL1B	8	97	13528	52.299	0.51407	0.00920978	1.56002
GOTERM_BP_FAT	GO:0051251~positive regulation of lymphocyte activation	3	3.06122	0.00104387	IL6, IL1B, IL12B	8	97	13528	52.299	0.51407	0.00920978	1.56002
GOTERM_BP_FAT	GO:0002526~acute inflammatory response	3	3.06122	0.00106535	IL6, IL1B, IL1A	8	98	13528	51.7653	0.521238	0.00928012	1.59189
GOTERM_BP_FAT	GO:0010562~positive regulation of phosphorus metabolic process	3	3.06122	0.00110896	IL6, TNF, IL1B	8	100	13528	50.73	0.535465	0.0095382	1.65654
GOTERM_BP_FAT	GO:0045937~positive regulation of phosphate metabolic process	3	3.06122	0.00110896	IL6, TNF, IL1B	8	100	13528	50.73	0.535465	0.0095382	1.65654
BIOCARTA	h_LairPathway:Cells and Molecules involved in local acute inflammatory response	3	3.06122	0.00114051	IL6, TNF, IL1A	6	16	1437	44.9062	0.0511396	0.0173457	1.07281
GOTERM_BP_FAT	GO:0002696~positive regulation of leukocyte activation	3	3.06122	0.0012449	IL6, IL1B, IL12B	8	106	13528	47.8585	0.577159	0.0105704	1.85782
GOTERM_BP_FAT	GO:0043408~regulation of MAPKKK cascade	3	3.06122	0.00131573	IL6, TNF, IL1B	8	109	13528	46.5413	0.597382	0.0110334	1.96255
GOTERM_BP_FAT	GO:0051047~positive regulation of secretion	3	3.06122	0.00131573	IL6, TNF, IL1A	8	109	13528	46.5413	0.597382	0.0110334	1.96255
GOTERM_BP_FAT	GO:0032268~regulation of cellular protein metabolic process	4	4.08163	0.00134645	IL6, TNF, NFKBIA, IL1B	8	474	13528	14.27	0.605851	0.0111545	2.00795
GOTERM_BP_FAT	GO:0006928~cell motion	4	4.08163	0.0013547	IL6, TNF, IL1B, IL12B	8	475	13528	14.24	0.608095	0.0110897	2.02014
GOTERM_BP_FAT	GO:0050867~positive regulation of cell activation	3	3.06122	0.00136401	IL6, IL1B, IL12B	8	111	13528	45.7027	0.61061	0.0110348	2.03388
GOTERM_BP_FAT	GO:0010564~regulation of cell cycle process	3	3.06122	0.00143801	TNF, IL1B, IL1A	8	114	13528	44.5	0.630048	0.011496	2.14311
GOTERM_BP_FAT	GO:0050863~regulation of T cell activation	3	3.06122	0.00151391	IL6, IL1B, IL12B	8	117	13528	43.359	0.648978	0.0119613	2.25503
BBID	114.Genomic_reformatting_Brain_Ischemia	3	3.06122	0.00166791	IL6, TNF, IL1A	4	9	358	29.8333	0.0456649	0.0230992	1.38677
SP_PIR_KEYWORDS	Secreted	5	5.10204	0.0016689	IL6, TNF, IL1B, IL12B, IL1A	8	1689	19235	7.11775	0.0801225	0.0138227	1.59586
KEGG_PATHWAY	hsa04623:Cytosolic DNA-sensing pathway	3	3.06122	0.00167589	IL6, NFKBIA, IL1B	7	55	5085	39.6234	0.0554326	0.00631644	1.4642
BIOCARTA	h_cytokinePathway:Cytokine Network	3	3.06122	0.00179571	IL6, TNF, IL1A	6	20	1437	35.925	0.0793516	0.0204571	1.68445
GOTERM_BP_FAT	GO:0009611~response to wounding	4	4.08163	0.00185977	IL6, TNF, IL1B, IL1A	8	530	13528	12.7623	0.723708	0.0145107	2.76349
GOTERM_BP_FAT	GO:0032583~regulation of gene-specific transcription	3	3.06122	0.00197965	IL6, TNF, NFKBIA	8	134	13528	37.8582	0.745714	0.0152676	2.93916
GOTERM_BP_FAT	GO:0051051~negative regulation of transport	3	3.06122	0.00200892	TNF, NFKBIA, IL1B	8	135	13528	37.5778	0.750816	0.015321	2.98201
GOTERM_BP_FAT	GO:0030155~regulation of cell adhesion	3	3.06122	0.00206809	TNF, IL1B, IL12B	8	137	13528	37.0292	0.760818	0.0155972	3.06856
BBID	56.Macrophage_regulation_of_CD4+T_cells	3	3.06122	0.00208093	IL6, TNF, IL1A	4	10	358	26.85	0.0566583	0.0192544	1.72755
BIOCARTA	h_nfkbPathway:NF-kB Signaling Pathway	3	3.06122	0.00217709	TNF, NFKBIA, IL1A	6	22	1437	32.6591	0.0953936	0.0198514	2.03891
GOTERM_MF_FAT	GO:0008083~growth factor activity	3	3.06122	0.0022187	IL6, IL1B, IL12B	7	161	12983	34.5599	0.0665389	0.0338421	1.89008
GOTERM_BP_FAT	GO:0050778~positive regulation of immune response	3	3.06122	0.00231303	NFKBIA, IL1B, IL12B	8	145	13528	34.9862	0.798135	0.0172426	3.42612
GOTERM_BP_FAT	GO:0051249~regulation of lymphocyte activation	3	3.06122	0.00240828	IL6, IL1B, IL12B	8	148	13528	34.277	0.811023	0.0177559	3.56483
GOTERM_BP_FAT	GO:0007346~regulation of mitotic cell cycle	3	3.06122	0.00253816	TNF, IL1B, IL1A	8	152	13528	33.375	0.827283	0.0185085	3.75367
BBID	19.Cytokine_microglia	3	3.06122	0.00253852	IL6, TNF, IL1A	4	11	358	24.4091	0.0686955	0.0176349	2.10389
KEGG_PATHWAY	hsa04010:MAPK signaling pathway	4	4.08163	0.00254337	TNF, IL1B, NFKB2, IL1A	7	267	5085	10.8828	0.0829423	0.00862111	2.21462
BIOCARTA	h_nthiPathway:NFkB activation by Nontypeable Hemophilus influenzae	3	3.06122	0.0025939	TNF, NFKBIA, IL1B	6	24	1437	29.9375	0.112613	0.0197155	2.425
KEGG_PATHWAY	hsa04622:RIG-I-like receptor signaling pathway	3	3.06122	0.00278088	TNF, NFKBIA, IL12B	7	71	5085	30.6942	0.0903375	0.00857048	2.41919
GOTERM_BP_FAT	GO:0006952~defense response	4	4.08163	0.00285233	IL6, TNF, IL1B, IL1A	8	615	13528	10.9984	0.861068	0.0205622	4.20902
GOTERM_BP_FAT	GO:0002694~regulation of leukocyte activation	3	3.06122	0.00301847	IL6, IL1B, IL12B	8	166	13528	30.5602	0.876179	0.0215245	4.44902
BIOCARTA	h_inflamPathway:Cytokines and Inflammatory Response	3	3.06122	0.00304584	IL6, TNF, IL1A	6	26	1437	27.6346	0.130922	0.0198465	2.84209
GOTERM_BP_FAT	GO:0010740~positive regulation of protein kinase cascade	3	3.06122	0.0030543	IL6, TNF, IL1B	8	167	13528	30.3772	0.879216	0.0215555	4.5007
GOTERM_BP_FAT	GO:0051173~positive regulation of nitrogen compound metabolic process	4	4.08163	0.00325428	IL6, TNF, NFKBIA, IL1B	8	644	13528	10.5031	0.89485	0.0227213	4.78868
GOTERM_BP_FAT	GO:0001932~regulation of protein amino acid phosphorylation	3	3.06122	0.00327353	IL6, TNF, IL1B	8	173	13528	29.3237	0.896245	0.0226262	4.81637
GOTERM_BP_FAT	GO:0050865~regulation of cell activation	3	3.06122	0.00334822	IL6, IL1B, IL12B	8	175	13528	28.9886	0.901481	0.0229086	4.92369
GOTERM_BP_FAT	GO:0051130~positive regulation of cellular component organization	3	3.06122	0.00357712	TNF, IL1B, IL1A	8	181	13528	28.0276	0.91594	0.0242189	5.25189
GOTERM_BP_FAT	GO:0031401~positive regulation of protein modification process	3	3.06122	0.00381322	IL6, TNF, IL1B	8	187	13528	27.1283	0.928637	0.02555	5.5893
GOTERM_BP_FAT	GO:0048545~response to steroid hormone stimulus	3	3.06122	0.00401545	IL6, TNF, IL1B	8	192	13528	26.4219	0.937978	0.0266318	5.87742
GOTERM_BP_FAT	GO:0010033~response to organic substance	4	4.08163	0.00448925	IL6, TNF, NFKBIA, IL1B	8	721	13528	9.38141	0.955357	0.0294523	6.54924
GOTERM_BP_FAT	GO:0033043~regulation of organelle organization	3	3.06122	0.00510063	TNF, IL1B, IL1A	8	217	13528	23.3779	0.970799	0.033093	7.40953
BBID	58.(CD40L)_immnosurveillance	3	3.06122	0.00548584	IL6, TNF, IL1A	4	16	358	16.7812	0.142751	0.0303356	4.49761
GOTERM_BP_FAT	GO:0010627~regulation of protein kinase cascade	3	3.06122	0.00666679	IL6, TNF, IL1B	8	249	13528	20.3735	0.990169	0.0426684	9.57969
GOTERM_BP_FAT	GO:0009967~positive regulation of signal transduction	3	3.06122	0.00925719	IL6, TNF, IL1B	8	295	13528	17.1966	0.998382	0.0572544	13.0652
GOTERM_BP_FAT	GO:0031399~regulation of protein modification process	3	3.06122	0.00925719	IL6, TNF, IL1B	8	295	13528	17.1966	0.998382	0.0572544	13.0652
GOTERM_BP_FAT	GO:0010647~positive regulation of cell communication	3	3.06122	0.0114212	IL6, TNF, IL1B	8	329	13528	15.4195	0.999643	0.0696171	15.8804
GOTERM_BP_FAT	GO:0051726~regulation of cell cycle	3	3.06122	0.011555	TNF, IL1B, IL1A	8	331	13528	15.3263	0.999675	0.0697959	16.0516
GOTERM_BP_FAT	GO:0009725~response to hormone stimulus	3	3.06122	0.0140828	IL6, TNF, IL1B	8	367	13528	13.8229	0.999945	0.0837843	19.2261
GOTERM_BP_FAT	GO:0009628~response to abiotic stimulus	3	3.06122	0.0141562	TNF, IL1B, IL12B	8	368	13528	13.7853	0.999947	0.0834921	19.3166
GOTERM_BP_FAT	GO:0007243~protein kinase cascade	3	3.06122	0.0143036	TNF, NFKBIA, IL1B	8	370	13528	13.7108	0.999953	0.0836218	19.4981
GOTERM_CC_FAT	GO:0005576~extracellular region	5	5.10204	0.0143096	IL6, TNF, IL1B, IL12B, IL1A	8	2010	12782	3.9745	0.396164	0.154774	11.9851
GOTERM_BP_FAT	GO:0045944~positive regulation of transcription from RNA polymerase II promoter	3	3.06122	0.0143776	IL6, TNF, NFKBIA	8	371	13528	13.6739	0.999955	0.083339	19.5889
GOTERM_BP_FAT	GO:0009719~response to endogenous stimulus	3	3.06122	0.0169931	IL6, TNF, IL1B	8	405	13528	12.5259	0.999993	0.0970574	22.7421
GOTERM_BP_FAT	GO:0043065~positive regulation of apoptosis	3	3.06122	0.0190397	TNF, IL1B, IL12B	8	430	13528	11.7977	0.999998	0.107325	25.1285
GOTERM_BP_FAT	GO:0043068~positive regulation of programmed cell death	3	3.06122	0.0192922	TNF, IL1B, IL12B	8	433	13528	11.7159	0.999999	0.107811	25.4181
GOTERM_BP_FAT	GO:0010942~positive regulation of cell death	3	3.06122	0.0194613	TNF, IL1B, IL12B	8	435	13528	11.6621	0.999999	0.10785	25.6115
SP_PIR_KEYWORDS	lipoprotein	3	3.06122	0.0208936	TNF, IL1B, IL1A	8	642	19235	11.2354	0.652068	0.139998	18.4021
GOTERM_BP_FAT	GO:0042325~regulation of phosphorylation	3	3.06122	0.0221656	IL6, TNF, IL1B	8	466	13528	10.8863	1	0.12109	28.6409
GOTERM_BP_FAT	GO:0045893~positive regulation of transcription, DNA-dependent	3	3.06122	0.0231619	IL6, TNF, NFKBIA	8	477	13528	10.6352	1	0.125259	29.7277
GOTERM_BP_FAT	GO:0051254~positive regulation of RNA metabolic process	3	3.06122	0.023529	IL6, TNF, NFKBIA	8	481	13528	10.5468	1	0.126161	30.1242
GOTERM_BP_FAT	GO:0019220~regulation of phosphate metabolic process	3	3.06122	0.0238985	IL6, TNF, IL1B	8	485	13528	10.4598	1	0.127061	30.5212
GOTERM_BP_FAT	GO:0051174~regulation of phosphorus metabolic process	3	3.06122	0.0238985	IL6, TNF, IL1B	8	485	13528	10.4598	1	0.127061	30.5212
GOTERM_BP_FAT	GO:0045449~regulation of transcription	5	5.10204	0.029065	IL6, TNF, NFKBIA, IL1B, NFKB2	8	2601	13528	3.25067	1	0.15157	35.8563
UP_SEQ_FEATURE	mutagenesis site	4	4.08163	0.0307469	IL6, TNF, NFKBIA, NFKB2	8	2045	19113	4.67311	0.769565	0.769565	25.6677
GOTERM_BP_FAT	GO:0045941~positive regulation of transcription	3	3.06122	0.0316964	IL6, TNF, NFKBIA	8	564	13528	8.99468	1	0.163103	38.4241
GOTERM_MF_FAT	GO:0042802~identical protein binding	3	3.06122	0.0318825	TNF, NFKBIA, IL12B	7	640	12983	8.69397	0.633756	0.284532	24.2975
GOTERM_BP_FAT	GO:0010628~positive regulation of gene expression	3	3.06122	0.0334952	IL6, TNF, NFKBIA	8	581	13528	8.7315	1	0.170422	40.1238
GOTERM_BP_FAT	GO:0044093~positive regulation of molecular function	3	3.06122	0.0340321	IL6, TNF, IL1B	8	586	13528	8.657	1	0.171709	40.6227
GOTERM_BP_FAT	GO:0045935~positive regulation of nucleobase, nucleoside, nucleotide and nucleic acid metabolic process	3	3.06122	0.0382281	IL6, TNF, NFKBIA	8	624	13528	8.12981	1	0.189756	44.3893
GOTERM_BP_FAT	GO:0006357~regulation of transcription from RNA polymerase II promoter	3	3.06122	0.0505804	IL6, TNF, NFKBIA	8	727	13528	6.97799	1	0.242726	54.2233
GOTERM_BP_FAT	GO:0006355~regulation of transcription, DNA-dependent	4	4.08163	0.0522949	IL6, TNF, NFKBIA, NFKB2	8	1773	13528	3.815	1	0.248361	55.4521
KEGG_PATHWAY	hsa05200:Pathways in cancer	3	3.06122	0.052329	IL6, NFKBIA, NFKB2	7	328	5085	6.64416	0.839173	0.141257	37.666
GOTERM_BP_FAT	GO:0042592~homeostatic process	3	3.06122	0.0536537	IL6, IL1B, IL1A	8	751	13528	6.75499	1	0.252401	56.404
GOTERM_BP_FAT	GO:0051252~regulation of RNA metabolic process	4	4.08163	0.0553824	IL6, TNF, NFKBIA, NFKB2	8	1813	13528	3.73083	1	0.257889	57.5877
Annotation Cluster 2	Enrichment Score: 2.579007786113443
Category	Term	Count	%	PValue	Genes	List Total	Pop Hits	Pop Total	Fold Enrichment	Bonferroni	Benjamini	FDR
GOTERM_BP_FAT	GO:0001775~cell activation	4	4.08163	0.000310472	IL6, TNF, NFKB2, IL12B	8	287	13528	23.5679	0.193111	0.00396563	0.466382
GOTERM_BP_FAT	GO:0048534~hemopoietic or lymphoid organ development	3	3.06122	0.00725028	TNF, NFKB2, IL12B	8	260	13528	19.5115	0.993449	0.0459054	10.376
GOTERM_BP_FAT	GO:0002520~immune system development	3	3.06122	0.00813953	TNF, NFKB2, IL12B	8	276	13528	18.3804	0.996473	0.0509474	11.577

## Sheet: UP_LCDLPG vs LCDB
Annotation Cluster 1	Enrichment Score: 7.580201874769415
Category	Term	Count	%	PValue	Genes	List Total	Pop Hits	Pop Total	Fold Enrichment	Bonferroni	Benjamini	FDR
SP_PIR_KEYWORDS	chelation	5	20	1.84072e-13	MT2A, MT1E, MT1G, MT1X, MT1F	7	8	19235	1717.41	4.04965e-12	4.04965e-12	1.44063e-10
UP_SEQ_FEATURE	region of interest:Alpha	5	20	5.66441e-13	MT2A, MT1E, MT1G, MT1X, MT1F	7	10	19113	1365.21	1.58602e-11	1.58602e-11	4.73854e-10
UP_SEQ_FEATURE	region of interest:Beta	5	20	5.66441e-13	MT2A, MT1E, MT1G, MT1X, MT1F	7	10	19113	1365.21	1.58602e-11	1.58602e-11	4.73854e-10
UP_SEQ_FEATURE	metal ion-binding site:Divalent metal cation; cluster A	5	20	8.89966e-13	MT2A, MT1E, MT1G, MT1X, MT1F	7	11	19113	1241.1	2.49187e-11	1.24594e-11	7.44504e-10
UP_SEQ_FEATURE	metal ion-binding site:Divalent metal cation; cluster B	5	20	8.89966e-13	MT2A, MT1E, MT1G, MT1X, MT1F	7	11	19113	1241.1	2.49187e-11	1.24594e-11	7.44504e-10
SP_PIR_KEYWORDS	metal-thiolate cluster	5	20	1.30133e-12	MT2A, MT1E, MT1G, MT1X, MT1F	7	12	19235	1144.94	2.86284e-11	1.43142e-11	1.01844e-09
INTERPRO	IPR018064:Metallothionein, vertebrate, metal binding site	5	20	1.54197e-12	MT2A, MT1E, MT1G, MT1X, MT1F	7	11	16659	1081.75	9.25193e-12	9.25193e-12	7.37976e-10
INTERPRO	IPR000006:Metallothionein, vertebrate	5	20	2.31278e-12	MT2A, MT1E, MT1G, MT1X, MT1F	7	12	16659	991.607	1.38769e-11	6.93845e-12	1.10688e-09
INTERPRO	IPR003019:Metallothionein superfamily, eukaryotic	5	20	2.31278e-12	MT2A, MT1E, MT1G, MT1X, MT1F	7	12	16659	991.607	1.38769e-11	6.93845e-12	1.10688e-09
PIR_SUPERFAMILY	PIRSF002564:metallothionein	5	20	2.64905e-12	MT2A, MT1E, MT1G, MT1X, MT1F	5	11	7396	672.364	2.6491e-12	2.6491e-12	2.6491e-10
SP_PIR_KEYWORDS	metal binding	5	20	1.01839e-11	MT2A, MT1E, MT1G, MT1X, MT1F	7	19	19235	723.12	2.24045e-10	7.46816e-11	7.97024e-09
SP_PIR_KEYWORDS	cadmium	4	16	9.43857e-10	MT1E, MT1G, MT1X, MT1F	7	8	19235	1373.93	2.07649e-08	5.19122e-09	7.38695e-07
GOTERM_MF_FAT	GO:0046870~cadmium ion binding	4	16	6.57371e-09	MT1E, MT1G, MT1X, MT1F	7	10	12983	741.886	5.91634e-08	5.91634e-08	3.78317e-06
SP_PIR_KEYWORDS	acetylated amino end	5	20	1.02333e-08	MT2A, MT1E, MT1G, MT1X, MT1F	7	100	19235	137.393	2.25132e-07	4.50265e-08	8.00893e-06
SP_PIR_KEYWORDS	copper	4	16	4.90343e-07	MT1E, MT1G, MT1X, MT1F	7	57	19235	192.832	1.07875e-05	1.79792e-06	0.000383759
GOTERM_MF_FAT	GO:0005507~copper ion binding	4	16	2.84093e-06	MT1E, MT1G, MT1X, MT1F	7	69	12983	107.52	2.55681e-05	1.27841e-05	0.00163495
SP_PIR_KEYWORDS	zinc	5	20	0.00207519	MT2A, MT1E, MT1G, MT1X, MT1F	7	2189	19235	6.27651	0.044673	0.00650753	1.61265
SP_PIR_KEYWORDS	acetylation	5	20	0.00418389	MT2A, MT1E, MT1G, MT1X, MT1F	7	2635	19235	5.21415	0.0881125	0.0114636	3.22807
SP_PIR_KEYWORDS	metal-binding	5	20	0.00656249	MT2A, MT1E, MT1G, MT1X, MT1F	7	2972	19235	4.62291	0.134848	0.0159657	5.02244
GOTERM_MF_FAT	GO:0008270~zinc ion binding	5	20	0.0110695	MT2A, MT1E, MT1G, MT1X, MT1F	7	2311	12983	4.0128	0.0953266	0.0328423	6.20517
GOTERM_MF_FAT	GO:0046914~transition metal ion binding	5	20	0.0218071	MT2A, MT1E, MT1G, MT1X, MT1F	7	2785	12983	3.32983	0.179988	0.0483985	11.9168

## Sheet: UP_LCL_B vs C_B
Annotation Cluster 1	Enrichment Score: 4.659854670270257
Category	Term	Count	%	PValue	Genes	List Total	Pop Hits	Pop Total	Fold Enrichment	Bonferroni	Benjamini	FDR
GOTERM_BP_FAT	GO:0051789~response to protein stimulus	7	10.6061	1.63001e-07	FOS, IFNG, NR4A2, HSPA6, HSPA7, HSPA1A, DNAJB1, HSPA1B, PPP1R15A	33	107	13528	26.8185	9.92627e-05	9.92627e-05	0.00024123
GOTERM_BP_FAT	GO:0006986~response to unfolded protein	5	7.57576	2.24167e-05	IFNG, HSPA6, HSPA7, HSPA1A, DNAJB1, HSPA1B, PPP1R15A	33	71	13528	28.869	0.0135591	0.0068027	0.03317
GOTERM_BP_FAT	GO:0010033~response to organic substance	9	13.6364	0.000210168	FOS, IFNG, NR4A2, HSPA6, LEF1, HSPA7, HSPA1A, DNAJB1, HSPA1B, PPP1R15A, JUNB	33	721	13528	5.11714	0.120152	0.0417712	0.310585
SP_PIR_KEYWORDS	stress response	4	6.06061	0.000298712	HSPA6, HSPA7, HSPA1A, DNAJB1, HSPA1B, PPP1R15A	39	66	19235	29.8912	0.0406768	0.0205495	0.351441
Annotation Cluster 2	Enrichment Score: 1.874789425152366
Category	Term	Count	%	PValue	Genes	List Total	Pop Hits	Pop Total	Fold Enrichment	Bonferroni	Benjamini	FDR
GOTERM_BP_FAT	GO:0051789~response to protein stimulus	7	10.6061	1.63001e-07	FOS, IFNG, NR4A2, HSPA6, HSPA7, HSPA1A, DNAJB1, HSPA1B, PPP1R15A	33	107	13528	26.8185	9.92627e-05	9.92627e-05	0.00024123
Annotation Cluster 3	Enrichment Score: 1.6089339820279929
Category	Term	Count	%	PValue	Genes	List Total	Pop Hits	Pop Total	Fold Enrichment	Bonferroni	Benjamini	FDR
GOTERM_BP_FAT	GO:0006952~defense response	7	10.6061	0.00283838	ORM1, FOS, CRISP3, KLRG1, IFNG, CCL4L1, LTF	33	615	13528	4.66598	0.822898	0.292633	4.11933
GOTERM_BP_FAT	GO:0006954~inflammatory response	4	6.06061	0.040779	ORM1, FOS, KLRG1, CCL4L1	33	325	13528	5.04541	1	0.815542	45.9982
Annotation Cluster 4	Enrichment Score: 1.5197857773207584
Category	Term	Count	%	PValue	Genes	List Total	Pop Hits	Pop Total	Fold Enrichment	Bonferroni	Benjamini	FDR
UP_SEQ_FEATURE	disulfide bond	18	27.2727	9.05937e-06	CRISP3, KIAA1324L, CUBN, MMP8, FPR1, HLA-A, CHI3L2, CCL4L1, ORM1, KLRG1, P2RY14, PI3, CEACAM8, OR4N4, LTF, TREM1, C10ORF72, CEACAM1	39	2819	19113	3.12926	0.00171076	0.00171076	0.0112492
SP_PIR_KEYWORDS	disulfide bond	18	27.2727	1.36782e-05	CRISP3, KIAA1324L, CUBN, MMP8, FPR1, HLA-A, CHI3L2, CCL4L1, ORM1, KLRG1, P2RY14, PI3, CEACAM8, OR4N4, LTF, TREM1, C10ORF72, CEACAM1	39	2924	19235	3.03615	0.00189947	0.00189947	0.0161174
GOTERM_BP_FAT	GO:0006955~immune response	8	12.1212	0.000957893	CRISP3, P2RY14, CEACAM8, IFNG, HLA-A, CCL4L1, LTF, TREM1	33	690	13528	4.75292	0.442134	0.135764	1.40829
SP_PIR_KEYWORDS	glycoprotein	18	27.2727	0.00188756	CRISP3, KIAA1324L, CUBN, MMP8, HLA-A, FPR1, CHI3L2, ANXA3, ORM1, KLRG1, P2RY14, IFNG, CEACAM8, OR4N4, LTF, TREM1, C10ORF72, CEACAM1	39	4318	19235	2.05597	0.230965	0.0838176	2.20184
SP_PIR_KEYWORDS	signal	15	22.7273	0.00253077	CRISP3, KIAA1324L, CUBN, MMP8, HLA-A, CHI3L2, CCL4L1, ORM1, IFNG, CEACAM8, PI3, LTF, TREM1, CEACAM1, C10ORF72	39	3250	19235	2.27633	0.296877	0.0842902	2.94194
UP_SEQ_FEATURE	signal peptide	15	22.7273	0.00269077	CRISP3, KIAA1324L, CUBN, MMP8, HLA-A, CHI3L2, CCL4L1, ORM1, IFNG, CEACAM8, PI3, LTF, TREM1, CEACAM1, C10ORF72	39	3250	19113	2.26189	0.399048	0.156122	3.29049
UP_SEQ_FEATURE	glycosylation site:N-linked (GlcNAc...)	17	25.7576	0.00355396	CRISP3, KIAA1324L, CUBN, MMP8, FPR1, HLA-A, CHI3L2, ORM1, KLRG1, P2RY14, IFNG, CEACAM8, OR4N4, LTF, TREM1, C10ORF72, CEACAM1	39	4129	19113	2.01775	0.48977	0.154835	4.32478
GOTERM_CC_FAT	GO:0044421~extracellular region part	8	12.1212	0.00475602	ORM1, CRISP3, CEACAM8, IFNG, PI3, MMP8, CHI3L2, CCL4L1	30	960	12782	3.55056	0.323569	0.323569	4.96553
GOTERM_CC_FAT	GO:0005576~extracellular region	11	16.6667	0.0102539	ORM1, CRISP3, CEACAM8, IFNG, PI3, MMP8, CHI3L2, CCL4L1, LTF, TREM1, CEACAM1	30	2010	12782	2.33171	0.570512	0.344646	10.4264
SP_PIR_KEYWORDS	polymorphism	31	46.9697	0.0111417	MMP8, FPR1, HSPA1A, HSPA1B, HIST2H4A, CEACAM8, IFNG, JUND, HSPA6, HSPA7, LTF, C10ORF72, CEACAM1, CRISP3, KIAA1324L, CUBN, HLA-A, LEF1, CCL4L1, CHI3L2, FOSB, JUNB, ANXA3, ORM1, CYP17A1, KLRG1, HYDIN, P2RY14, PI3, OR4N4, GPR15, TREM1, PPP1R15A	39	11550	19235	1.32375	0.789314	0.228612	12.3687
SP_PIR_KEYWORDS	Secreted	9	13.6364	0.0156806	ORM1, CRISP3, IFNG, PI3, MMP8, CCL4L1, LTF, TREM1, CEACAM1	39	1689	19235	2.62809	0.888849	0.24013	16.9931
GOTERM_CC_FAT	GO:0005615~extracellular space	6	9.09091	0.0177338	ORM1, CEACAM8, IFNG, MMP8, CHI3L2, CCL4L1	30	685	12782	3.73197	0.769434	0.386805	17.3994
GOTERM_BP_FAT	GO:0007166~cell surface receptor linked signal transduction	10	15.1515	0.024575	FOS, KIAA1324L, KLRG1, P2RY14, IFNG, FPR1, OR4N4, GPR15, LEF1, CEACAM1	33	1856	13528	2.20873	1	0.849552	30.8047
UP_SEQ_FEATURE	sequence variant	31	46.9697	0.0253365	MMP8, FPR1, HSPA1A, HSPA1B, HIST2H4A, CEACAM8, IFNG, JUND, HSPA6, HSPA7, LTF, C10ORF72, CEACAM1, CRISP3, KIAA1324L, CUBN, HLA-A, LEF1, CCL4L1, CHI3L2, FOSB, JUNB, ANXA3, ORM1, CYP17A1, KLRG1, HYDIN, P2RY14, PI3, OR4N4, GPR15, TREM1, PPP1R15A	39	11992	19113	1.26688	0.992174	0.499877	27.289
SP_PIR_KEYWORDS	receptor	8	12.1212	0.0333172	CUBN, KLRG1, P2RY14, NR4A2, FPR1, OR4N4, GPR15, TREM1	39	1583	19235	2.49251	0.990995	0.407458	32.9214
Annotation Cluster 5	Enrichment Score: 1.393450073463197
Category	Term	Count	%	PValue	Genes	List Total	Pop Hits	Pop Total	Fold Enrichment	Bonferroni	Benjamini	FDR
GOTERM_BP_FAT	GO:0007610~behavior	6	9.09091	0.00455255	FOS, IFNG, NR4A2, FPR1, CCL4L1, FOSB	33	469	13528	5.24443	0.937889	0.370695	6.5299
GOTERM_BP_FAT	GO:0006928~cell motion	5	7.57576	0.0247963	IFNG, NR4A2, FPR1, CCL4L1, CEACAM1	33	475	13528	4.31515	1	0.81714	31.0367
GOTERM_BP_FAT	GO:0007626~locomotory behavior	4	6.06061	0.0264438	IFNG, NR4A2, FPR1, CCL4L1	33	274	13528	5.98452	1	0.743361	32.7409
GOTERM_BP_FAT	GO:0006935~chemotaxis	3	4.54545	0.0547144	IFNG, FPR1, CCL4L1	33	160	13528	7.68636	1	0.85099	56.514
GOTERM_BP_FAT	GO:0042330~taxis	3	4.54545	0.0547144	IFNG, FPR1, CCL4L1	33	160	13528	7.68636	1	0.85099	56.514
Annotation Cluster 6	Enrichment Score: 1.281595336017519
Category	Term	Count	%	PValue	Genes	List Total	Pop Hits	Pop Total	Fold Enrichment	Bonferroni	Benjamini	FDR
GOTERM_CC_FAT	GO:0044421~extracellular region part	8	12.1212	0.00475602	ORM1, CRISP3, CEACAM8, IFNG, PI3, MMP8, CHI3L2, CCL4L1	30	960	12782	3.55056	0.323569	0.323569	4.96553
Annotation Cluster 7	Enrichment Score: 1.1817290444610236
Category	Term	Count	%	PValue	Genes	List Total	Pop Hits	Pop Total	Fold Enrichment	Bonferroni	Benjamini	FDR
INTERPRO	IPR011616:bZIP transcription factor, bZIP-1	4	6.06061	3.99614e-05	FOS, JUND, FOSB, JUNB	37	31	16659	58.0959	0.00426682	0.00426682	0.0449098
INTERPRO	IPR004827:Basic-leucine zipper (bZIP) transcription factor	4	6.06061	0.000201572	FOS, JUND, FOSB, JUNB	37	53	16659	33.9806	0.0213394	0.0107272	0.226345
GOTERM_BP_FAT	GO:0010033~response to organic substance	9	13.6364	0.000210168	FOS, IFNG, NR4A2, HSPA6, LEF1, HSPA7, HSPA1A, DNAJB1, HSPA1B, PPP1R15A, JUNB	33	721	13528	5.11714	0.120152	0.0417712	0.310585
SMART	SM00338:BRLZ	4	6.06061	0.000267482	FOS, JUND, FOSB, JUNB	23	53	9079	29.7916	0.0058681	0.0058681	0.209149
UP_SEQ_FEATURE	domain:Leucine-zipper	4	6.06061	0.00135132	FOS, JUND, FOSB, JUNB	39	110	19113	17.821	0.225527	0.119959	1.66516
GOTERM_MF_FAT	GO:0046983~protein dimerization activity	6	9.09091	0.00330311	FOS, CUBN, JUND, NR4A2, FOSB, JUNB	26	542	12983	5.52782	0.269711	0.269711	3.57147
UP_SEQ_FEATURE	DNA-binding region:Basic motif	4	6.06061	0.00398682	FOS, JUND, FOSB, JUNB	39	161	19113	12.1758	0.529996	0.140155	4.83961
GOTERM_BP_FAT	GO:0007610~behavior	6	9.09091	0.00455255	FOS, IFNG, NR4A2, FPR1, CCL4L1, FOSB	33	469	13528	5.24443	0.937889	0.370695	6.5299
GOTERM_MF_FAT	GO:0043565~sequence-specific DNA binding	6	9.09091	0.00535726	FOS, JUND, NR4A2, LEF1, FOSB, JUNB	26	607	12983	4.93588	0.399689	0.225203	5.73361
GOTERM_MF_FAT	GO:0003702~RNA polymerase II transcription factor activity	4	6.06061	0.0111124	FOS, JUND, LEF1, JUNB	26	244	12983	8.186	0.654094	0.298029	11.5588
GOTERM_BP_FAT	GO:0045893~positive regulation of transcription, DNA-dependent	5	7.57576	0.0251351	FOS, IFNG, NR4A2, LEF1, JUNB	33	477	13528	4.29706	1	0.787815	31.3904
GOTERM_BP_FAT	GO:0051254~positive regulation of RNA metabolic process	5	7.57576	0.0258213	FOS, IFNG, NR4A2, LEF1, JUNB	33	481	13528	4.26132	1	0.76504	32.1016
GOTERM_BP_FAT	GO:0006357~regulation of transcription from RNA polymerase II promoter	6	9.09091	0.0266654	FOS, JUND, NR4A2, LEF1, FOSB, JUNB	33	727	13528	3.38327	1	0.718079	32.9671
GOTERM_BP_FAT	GO:0014070~response to organic cyclic substance	3	4.54545	0.0330478	FOS, LEF1, JUNB	33	121	13528	10.1638	1	0.768197	39.1859
GOTERM_MF_FAT	GO:0003700~transcription factor activity	6	9.09091	0.0356194	FOS, JUND, NR4A2, LEF1, FOSB, JUNB	26	975	12983	3.0729	0.968114	0.577427	32.879
GOTERM_BP_FAT	GO:0045941~positive regulation of transcription	5	7.57576	0.0426716	FOS, IFNG, NR4A2, LEF1, JUNB	33	564	13528	3.63421	1	0.809834	47.5538
GOTERM_BP_FAT	GO:0010628~positive regulation of gene expression	5	7.57576	0.0467479	FOS, IFNG, NR4A2, LEF1, JUNB	33	581	13528	3.52788	1	0.820051	50.7633
GOTERM_BP_FAT	GO:0045944~positive regulation of transcription from RNA polymerase II promoter	4	6.06061	0.0564828	FOS, NR4A2, LEF1, JUNB	33	371	13528	4.41983	1	0.844881	57.7025
GOTERM_BP_FAT	GO:0045935~positive regulation of nucleobase, nucleoside, nucleotide and nucleic acid metabolic process	5	7.57576	0.0580136	FOS, IFNG, NR4A2, LEF1, JUNB	33	624	13528	3.28477	1	0.837946	58.7069
Annotation Cluster 8	Enrichment Score: 1.0092386114945866
Category	Term	Count	%	PValue	Genes	List Total	Pop Hits	Pop Total	Fold Enrichment	Bonferroni	Benjamini	FDR
GOTERM_BP_FAT	GO:0006928~cell motion	5	7.57576	0.0247963	IFNG, NR4A2, FPR1, CCL4L1, CEACAM1	33	475	13528	4.31515	1	0.81714	31.0367
GOTERM_BP_FAT	GO:0016477~cell migration	3	4.54545	0.138209	IFNG, NR4A2, CEACAM1	33	276	13528	4.45586	1	0.951173	88.934
GOTERM_BP_FAT	GO:0048870~cell motility	3	4.54545	0.163705	IFNG, NR4A2, CEACAM1	33	307	13528	4.00592	1	0.963087	92.9046
GOTERM_BP_FAT	GO:0051674~localization of cell	3	4.54545	0.163705	IFNG, NR4A2, CEACAM1	33	307	13528	4.00592	1	0.963087	92.9046
Annotation Cluster 9	Enrichment Score: 0.9157846180209722
Category	Term	Count	%	PValue	Genes	List Total	Pop Hits	Pop Total	Fold Enrichment	Bonferroni	Benjamini	FDR
SP_PIR_KEYWORDS	Immunoglobulin domain	5	7.57576	0.0134784	CEACAM8, HLA-A, TREM1, C10ORF72, CEACAM1	39	470	19235	5.24686	0.848359	0.236211	14.7781
UP_SEQ_FEATURE	domain:Ig-like V-type	3	4.54545	0.0252088	CEACAM8, TREM1, CEACAM1	39	124	19113	11.8567	0.991978	0.552581	27.1707
INTERPRO	IPR013783:Immunoglobulin-like fold	5	7.57576	0.0305624	CEACAM8, HLA-A, TREM1, C10ORF72, CEACAM1	37	553	16659	4.07092	0.96389	0.669472	29.4536
INTERPRO	IPR003599:Immunoglobulin subtype	4	6.06061	0.0339776	CEACAM8, TREM1, C10ORF72, CEACAM1	37	330	16659	5.45749	0.975247	0.60335	32.1973
SMART	SM00409:IG	4	6.06061	0.0439411	CEACAM8, TREM1, C10ORF72, CEACAM1	23	330	9079	4.78472	0.627898	0.389998	29.6497

## Sheet: DOWN_LCD_B vs C_B
Annotation Cluster 1	Enrichment Score: 7.056511834359899
Category	Term	Count	%	PValue	Genes	List Total	Pop Hits	Pop Total	Fold Enrichment	Bonferroni	Benjamini	FDR
SP_PIR_KEYWORDS	disulfide bond	53	35.8108	3.69158e-10	MPZL1, UTS2, IGFBP7, MMP9, IL15, GSN, IL13RA1, CSF2RA, LYZ, CLIC2, HLA-DQA2, HLA-DQA1, SLC7A11, IGSF6, CD83, CD86, CCR7, NPC2, CD80, TXN, SERPINB2, TFPI, TXNRD1, CTSB, ADAM19, HLA-DRA, CCL1, GPR183, IL1R1, CCL2, CYSLTR1, CRLF2, IFI30, FPR3, IL12RB2, CCL24, IGF1R, CCL22, CD68, TSPAN33, ITGB8, FCER1G, AMICA1, THBS1, ADAM28, IL8, FBN1, CHI3L1, S100A11, CXCL13, CXCL16, ANTXR2, FABP5	144	2924	19235	2.42119	8.67521e-08	8.67521e-08	4.74901e-07
UP_SEQ_FEATURE	disulfide bond	50	33.7838	4.15576e-09	UTS2, MPZL1, MMP9, IGFBP7, IL15, GSN, IL13RA1, CSF2RA, LYZ, CLIC2, HLA-DQA2, HLA-DQA1, IGSF6, CD83, CD86, CCR7, NPC2, CD80, TXN, TFPI, SERPINB2, TXNRD1, ADAM19, CTSB, HLA-DRA, CCL1, GPR183, IL1R1, CCL2, CYSLTR1, CRLF2, IFI30, FPR3, CCL24, IGF1R, CD68, CCL22, ITGB8, FCER1G, THBS1, AMICA1, ADAM28, IL8, FBN1, S100A11, CHI3L1, CXCL13, CXCL16, ANTXR2, FABP5	144	2819	19113	2.35419	2.36462e-06	2.36462e-06	6.09317e-06
SP_PIR_KEYWORDS	signal	54	36.4865	5.3922e-09	MPZL1, UTS2, IGFBP7, MMP9, MMP7, IL15, GSN, CREG1, CALCRL, IL13RA1, EBI3, CSF2RA, APOO, LYZ, HLA-DQA2, HLA-DQA1, IGSF6, CD83, CD86, CCR7, NPC2, CD80, SERPINB2, TFPI, PLA2G7, CTSB, ADAM19, HLA-DRA, CCL1, IL1R1, CCL2, CRLF2, IFI30, IL12RB2, CCL24, IGF1R, CCL22, CD68, ITGB8, TMEM123, FCER1G, AMICA1, THBS1, GPNMB, ADAM28, IL8, FLT3, FBN1, CHI3L1, LAMP3, DSG2, CXCL13, CXCL16, ANTXR2	144	3250	19235	2.21942	1.26717e-06	6.33583e-07	6.93675e-06
UP_SEQ_FEATURE	signal peptide	54	36.4865	6.7565e-09	MPZL1, UTS2, IGFBP7, MMP9, MMP7, IL15, GSN, CREG1, CALCRL, IL13RA1, EBI3, CSF2RA, APOO, LYZ, HLA-DQA2, HLA-DQA1, IGSF6, CD83, CD86, CCR7, NPC2, CD80, SERPINB2, TFPI, PLA2G7, CTSB, ADAM19, HLA-DRA, CCL1, IL1R1, CCL2, CRLF2, IFI30, IL12RB2, CCL24, IGF1R, CCL22, CD68, ITGB8, TMEM123, FCER1G, AMICA1, THBS1, GPNMB, ADAM28, IL8, FLT3, FBN1, CHI3L1, LAMP3, DSG2, CXCL13, CXCL16, ANTXR2	144	3250	19113	2.20535	3.84444e-06	1.92222e-06	9.90637e-06
UP_SEQ_FEATURE	glycosylation site:N-linked (GlcNAc...)	52	35.1351	7.74653e-05	MPZL1, IGFBP7, MMP9, IL15, LASS6, ST3GAL6, CREG1, CALCRL, SLCO5A1, IL13RA1, EBI3, CSF2RA, HLA-DQA2, HLA-DQA1, SLC7A11, CD83, CD86, CCR7, NPC2, CD80, SERPINB2, TFPI, PLA2G7, CTSB, ADAM19, HLA-DRA, CCL1, IL1R1, CCL2, CYSLTR1, CRLF2, IFI30, FPR3, CCL24, IL12RB2, IGF1R, CD68, TSPAN33, ITGB8, TMEM123, AMICA1, THBS1, GPNMB, ADAM28, FLT3, FBN1, CHI3L1, CYBB, LAMP3, DSG2, CXCL16, ANTXR2	144	4129	19113	1.67157	0.0431221	0.0145857	0.11352
SP_PIR_KEYWORDS	glycoprotein	53	35.8108	0.000105797	MPZL1, IGFBP7, MMP9, IL15, LASS6, ST3GAL6, CREG1, CALCRL, SLCO5A1, IL13RA1, EBI3, CSF2RA, APOO, HLA-DQA2, HLA-DQA1, SLC7A11, CD83, CD86, CCR7, NPC2, CD80, SERPINB2, TFPI, PLA2G7, CTSB, ADAM19, HLA-DRA, CCL1, IL1R1, CCL2, CYSLTR1, CRLF2, IFI30, FPR3, CCL24, IL12RB2, IGF1R, CD68, TSPAN33, ITGB8, TMEM123, AMICA1, THBS1, GPNMB, ADAM28, FLT3, FBN1, CHI3L1, CYBB, LAMP3, DSG2, CXCL16, ANTXR2	144	4318	19235	1.63954	0.024557	0.00413535	0.136016
Annotation Cluster 2	Enrichment Score: 5.810488407050148
Category	Term	Count	%	PValue	Genes	List Total	Pop Hits	Pop Total	Fold Enrichment	Bonferroni	Benjamini	FDR
SP_PIR_KEYWORDS	signal	54	36.4865	5.3922e-09	MPZL1, UTS2, IGFBP7, MMP9, MMP7, IL15, GSN, CREG1, CALCRL, IL13RA1, EBI3, CSF2RA, APOO, LYZ, HLA-DQA2, HLA-DQA1, IGSF6, CD83, CD86, CCR7, NPC2, CD80, SERPINB2, TFPI, PLA2G7, CTSB, ADAM19, HLA-DRA, CCL1, IL1R1, CCL2, CRLF2, IFI30, IL12RB2, CCL24, IGF1R, CCL22, CD68, ITGB8, TMEM123, FCER1G, AMICA1, THBS1, GPNMB, ADAM28, IL8, FLT3, FBN1, CHI3L1, LAMP3, DSG2, CXCL13, CXCL16, ANTXR2	144	3250	19235	2.21942	1.26717e-06	6.33583e-07	6.93675e-06
UP_SEQ_FEATURE	signal peptide	54	36.4865	6.7565e-09	MPZL1, UTS2, IGFBP7, MMP9, MMP7, IL15, GSN, CREG1, CALCRL, IL13RA1, EBI3, CSF2RA, APOO, LYZ, HLA-DQA2, HLA-DQA1, IGSF6, CD83, CD86, CCR7, NPC2, CD80, SERPINB2, TFPI, PLA2G7, CTSB, ADAM19, HLA-DRA, CCL1, IL1R1, CCL2, CRLF2, IFI30, IL12RB2, CCL24, IGF1R, CCL22, CD68, ITGB8, TMEM123, FCER1G, AMICA1, THBS1, GPNMB, ADAM28, IL8, FLT3, FBN1, CHI3L1, LAMP3, DSG2, CXCL13, CXCL16, ANTXR2	144	3250	19113	2.20535	3.84444e-06	1.92222e-06	9.90637e-06
GOTERM_CC_FAT	GO:0005615~extracellular space	23	15.5405	1.1365e-07	CCL1, UTS2, CCL2, IL8, MMP9, IL18, IGFBP7, FBN1, MMP7, CHI3L1, LYZ, IL15, CCL24, CCL22, CXCL13, GSN, CXCL16, TFPI, PLA2G7, SERPINB2, THBS1, EBI3, APOO	114	685	12782	3.76471	1.95475e-05	1.95475e-05	0.000138924
GOTERM_CC_FAT	GO:0044421~extracellular region part	23	15.5405	2.92531e-05	CCL1, UTS2, CCL2, IL8, MMP9, IL18, IGFBP7, FBN1, MMP7, CHI3L1, LYZ, IL15, CCL24, CCL22, CXCL13, GSN, CXCL16, TFPI, PLA2G7, SERPINB2, THBS1, EBI3, APOO	114	960	12782	2.68628	0.00501897	0.0016758	0.0357529
SP_PIR_KEYWORDS	Secreted	28	18.9189	0.000111846	CCL1, UTS2, CCL2, MMP9, IGFBP7, IL18, CRLF2, MMP7, IL15, CCL24, CCL22, GSN, CREG1, EBI3, CSF2RA, APOO, ADAM28, IL8, FBN1, CHI3L1, LGALS9, NPC2, CXCL13, CXCL16, TFPI, SERPINB2, PLA2G7, ANTXR2	144	1689	19235	2.21441	0.0259428	0.00374799	0.143788
GOTERM_CC_FAT	GO:0005576~extracellular region	32	21.6216	0.0010121	CCL1, UTS2, CCL2, MMP9, IGFBP7, IL18, CRLF2, MMP7, IFI30, IL15, CCL24, CCL22, GSN, CREG1, THBS1, EBI3, CSF2RA, APOO, ADAM28, IL8, FBN1, LYZ, CHI3L1, LGALS9, NPC2, CXCL13, CXCL16, SERPINB2, PLA2G7, TFPI, ANTXR2, CTSB	114	2010	12782	1.78504	0.159845	0.0286109	1.23018
Annotation Cluster 3	Enrichment Score: 4.381343643658502
Category	Term	Count	%	PValue	Genes	List Total	Pop Hits	Pop Total	Fold Enrichment	Bonferroni	Benjamini	FDR
GOTERM_BP_FAT	GO:0006955~immune response	26	17.5676	2.3169e-09	CCL1, GPR183, IL1R1, KYNU, CCL2, IL18, IL15, CCL24, IGF1R, CCL22, FCER1G, THBS1, EBI3, IL8, SWAP70, HLA-DQA2, HLA-DQA1, IGSF6, CD83, CCR7, CD86, CYBB, RGS1, CXCL13, CXCL16, HLA-DRA	124	690	13528	4.11089	2.8938e-06	2.8938e-06	3.76431e-06
SP_PIR_KEYWORDS	chemotaxis	8	5.40541	1.06589e-06	CCL1, CCL24, CCL22, CCL2, IL8, CXCL13, CXCL16, FPR3	144	72	19235	14.8418	0.000250452	8.34911e-05	0.00137119
GOTERM_BP_FAT	GO:0042330~taxis	11	7.43243	1.92704e-06	CCL1, CCL24, CCR7, CCL22, CCL2, CYSLTR1, IL8, CXCL13, CXCL16, FPR3, SYK	124	160	13528	7.5004	0.00240398	0.00120271	0.00313085
GOTERM_BP_FAT	GO:0006935~chemotaxis	11	7.43243	1.92704e-06	CCL1, CCL24, CCR7, CCL22, CCL2, CYSLTR1, IL8, CXCL13, CXCL16, FPR3, SYK	124	160	13528	7.5004	0.00240398	0.00120271	0.00313085
KEGG_PATHWAY	hsa04060:Cytokine-cytokine receptor interaction	16	10.8108	2.1721e-06	CCL1, IL1R1, CCL2, IL8, FLT3, IL18, CRLF2, IL15, IL12RB2, CCL24, CCL22, CCR7, CXCL13, CXCL16, IL13RA1, CSF2RA	72	262	5085	4.31298	0.000173753	0.000173753	0.00230917
GOTERM_MF_FAT	GO:0008009~chemokine activity	7	4.72973	2.68348e-06	CCL1, CCL24, CCL22, CCL2, IL8, CXCL13, CXCL16	114	46	12983	17.3305	0.000909288	0.000909288	0.00365265
GOTERM_MF_FAT	GO:0042379~chemokine receptor binding	7	4.72973	3.92215e-06	CCL1, CCL24, CCL22, CCL2, IL8, CXCL13, CXCL16	114	49	12983	16.2694	0.00132873	0.000664584	0.00533864
SP_PIR_KEYWORDS	cytokine	10	6.75676	8.56793e-06	CCL1, CCL24, CCL22, CCL2, IL8, CXCL13, CXCL16, IL18, IL15, EBI3	144	181	19235	7.37991	0.00201145	0.000402613	0.0110216
INTERPRO	IPR001811:Small chemokine, interleukin-8-like	6	4.05405	1.72536e-05	CCL1, CCL24, CCL22, CCL2, IL8, CXCL13	133	41	16659	18.3301	0.00593487	0.00593487	0.0235443
GOTERM_BP_FAT	GO:0007610~behavior	16	10.8108	2.26581e-05	CCL1, EGR2, CCL2, IL8, CYSLTR1, IL18, FPR3, IDO1, NR4A3, CCL24, CCR7, CCL22, GNAQ, CXCL13, CXCL16, SYK	124	469	13528	3.72185	0.0279036	0.00256945	0.0368067
GOTERM_BP_FAT	GO:0006954~inflammatory response	13	8.78378	3.99331e-05	CCL2, IL8, CYSLTR1, LYZ, IDO1, IL15, CCL24, CYBB, CCL22, CCR7, CXCL13, PLA2G7, THBS1	124	325	13528	4.36387	0.048654	0.00382937	0.0648603
GOTERM_BP_FAT	GO:0006952~defense response	18	12.1622	4.02869e-05	IL1R1, KYNU, CCL2, IL8, CYSLTR1, LYZ, IDO1, IL15, CCL24, CD83, CCL22, CYBB, CCR7, CXCL13, CXCL16, PLA2G7, THBS1, HLA-DRA	124	615	13528	3.19308	0.0490743	0.00358779	0.0654348
SMART	SM00199:SCY	6	4.05405	4.58685e-05	CCL1, CCL24, CCL22, CCL2, IL8, CXCL13	90	41	9079	14.7626	0.00434812	0.00434812	0.0504073
GOTERM_MF_FAT	GO:0005125~cytokine activity	10	6.75676	5.02806e-05	CCL1, CCL24, CCL22, CCL2, IL8, CXCL13, CXCL16, IL18, IL15, EBI3	114	195	12983	5.84031	0.0169011	0.00566574	0.0684194
GOTERM_BP_FAT	GO:0007626~locomotory behavior	11	7.43243	0.000197904	CCL1, CCL24, CCR7, CCL22, CCL2, CYSLTR1, IL8, CXCL13, CXCL16, FPR3, SYK	124	274	13528	4.3798	0.219021	0.0106906	0.321054
BBID	109.Chemokine_families	6	4.05405	0.000628849	CCL1, CCL24, CCL22, CCL2, IL8, CXCL13	13	25	358	6.60923	0.0125021	0.0125021	0.477618
INTERPRO	IPR000827:Small chemokine, C-C group, conserved site	4	2.7027	0.00098444	CCL1, CCL24, CCL22, CCL2	133	25	16659	20.0409	0.288087	0.107087	1.33519
KEGG_PATHWAY	hsa04062:Chemokine signaling pathway	10	6.75676	0.00105137	CCL1, CCL24, CCR7, CCL22, CCL2, IL8, TIAM1, CXCL13, CXCL16, ADRBK2	72	187	5085	3.77674	0.0807104	0.0276616	1.11209
PIR_SUPERFAMILY	PIRSF001950:small inducible chemokine, C/CC types	4	2.7027	0.00147479	CCL1, CCL24, CCL22, CCL2	75	23	7396	17.1501	0.1179	0.1179	1.57532
INTERPRO	IPR002473:Small chemokine, C-X-C/Interleukin 8	3	2.02703	0.00532746	CCL22, IL8, CXCL13	133	14	16659	26.8405	0.84164	0.205753	7.03071
INTERPRO	IPR018048:Small chemokine, C-X-C, conserved site	3	2.02703	0.00783926	IL8, CXCL13, CXCL16	133	17	16659	22.1039	0.933808	0.260432	10.1841
SP_PIR_KEYWORDS	inflammatory response	4	2.7027	0.0197277	CCL24, CCL2, IL8, CXCL13	144	77	19235	6.93903	0.990743	0.30245	22.6108
Annotation Cluster 4	Enrichment Score: 3.2032117836408487
Category	Term	Count	%	PValue	Genes	List Total	Pop Hits	Pop Total	Fold Enrichment	Bonferroni	Benjamini	FDR
GOTERM_BP_FAT	GO:0042330~taxis	11	7.43243	1.92704e-06	CCL1, CCL24, CCR7, CCL22, CCL2, CYSLTR1, IL8, CXCL13, CXCL16, FPR3, SYK	124	160	13528	7.5004	0.00240398	0.00120271	0.00313085
GOTERM_BP_FAT	GO:0006935~chemotaxis	11	7.43243	1.92704e-06	CCL1, CCL24, CCR7, CCL22, CCL2, CYSLTR1, IL8, CXCL13, CXCL16, FPR3, SYK	124	160	13528	7.5004	0.00240398	0.00120271	0.00313085
GOTERM_MF_FAT	GO:0008009~chemokine activity	7	4.72973	2.68348e-06	CCL1, CCL24, CCL22, CCL2, IL8, CXCL13, CXCL16	114	46	12983	17.3305	0.000909288	0.000909288	0.00365265
GOTERM_MF_FAT	GO:0042379~chemokine receptor binding	7	4.72973	3.92215e-06	CCL1, CCL24, CCL22, CCL2, IL8, CXCL13, CXCL16	114	49	12983	16.2694	0.00132873	0.000664584	0.00533864
GOTERM_BP_FAT	GO:0007626~locomotory behavior	11	7.43243	0.000197904	CCL1, CCL24, CCR7, CCL22, CCL2, CYSLTR1, IL8, CXCL13, CXCL16, FPR3, SYK	124	274	13528	4.3798	0.219021	0.0106906	0.321054
GOTERM_BP_FAT	GO:0030595~leukocyte chemotaxis	4	2.7027	0.00454911	CCL2, IL8, CXCL16, SYK	124	37	13528	11.7942	0.996637	0.124042	7.14016
GOTERM_BP_FAT	GO:0060326~cell chemotaxis	4	2.7027	0.00528063	CCL2, IL8, CXCL16, SYK	124	39	13528	11.1894	0.998657	0.136667	8.24266
GOTERM_BP_FAT	GO:0006928~cell motion	11	7.43243	0.0113355	CCL22, CCDC88A, CCL2, EGR2, IL8, CXCL16, TXN, SDCBP, FPR3, THBS1, SYK	124	475	13528	2.52645	0.999999	0.208183	16.9081
GOTERM_BP_FAT	GO:0030593~neutrophil chemotaxis	3	2.02703	0.0114071	CCL2, IL8, SYK	124	18	13528	18.1828	0.999999	0.206355	17.0057
GOTERM_BP_FAT	GO:0016477~cell migration	8	5.40541	0.0130285	CCL22, CCDC88A, CCL2, IL8, CXCL16, SDCBP, THBS1, SYK	124	276	13528	3.16223	1	0.216881	19.1899
GOTERM_BP_FAT	GO:0050900~leukocyte migration	4	2.7027	0.0150249	CCL2, IL8, CXCL16, SYK	124	57	13528	7.65591	1	0.233804	21.8051
GOTERM_BP_FAT	GO:0048870~cell motility	8	5.40541	0.0220255	CCL22, CCDC88A, CCL2, IL8, CXCL16, SDCBP, THBS1, SYK	124	307	13528	2.84291	1	0.296803	30.3615
GOTERM_BP_FAT	GO:0051674~localization of cell	8	5.40541	0.0220255	CCL22, CCDC88A, CCL2, IL8, CXCL16, SDCBP, THBS1, SYK	124	307	13528	2.84291	1	0.296803	30.3615
Annotation Cluster 5	Enrichment Score: 3.139440546130965
Category	Term	Count	%	PValue	Genes	List Total	Pop Hits	Pop Total	Fold Enrichment	Bonferroni	Benjamini	FDR
GOTERM_BP_FAT	GO:0002694~regulation of leukocyte activation	11	7.43243	2.68841e-06	CD83, CD86, CD80, FLT3, IL18, IDO1, IL15, IL13RA1, THBS1, EBI3, SYK	124	166	13528	7.2293	0.0033522	0.00111865	0.00436783
GOTERM_BP_FAT	GO:0050865~regulation of cell activation	11	7.43243	4.31802e-06	CD83, CD86, CD80, FLT3, IL18, IDO1, IL15, IL13RA1, THBS1, EBI3, SYK	124	175	13528	6.85751	0.0053787	0.0013474	0.00701533
GOTERM_BP_FAT	GO:0002696~positive regulation of leukocyte activation	9	6.08108	5.32408e-06	CD83, CD86, CD80, IL18, IL15, IL13RA1, THBS1, EBI3, SYK	124	106	13528	9.26293	0.00662774	0.00132908	0.00864979
GOTERM_BP_FAT	GO:0050867~positive regulation of cell activation	9	6.08108	7.5055e-06	CD83, CD86, CD80, IL18, IL15, IL13RA1, THBS1, EBI3, SYK	124	111	13528	8.84568	0.00933061	0.0013383	0.0121936
GOTERM_BP_FAT	GO:0042127~regulation of cell proliferation	22	14.8649	7.69613e-06	CCL2, CCDC88A, TBC1D8, IL8, FLT3, IGFBP7, IL18, S100A11, MMP7, IFI30, IDO1, IL15, IL12RB2, IGF1R, CD86, CD80, CALCRL, GPNMB, THBS1, IL13RA1, EBI3, SYK	124	787	13528	3.04972	0.00956645	0.00120084	0.0125033
GOTERM_BP_FAT	GO:0051249~regulation of lymphocyte activation	10	6.75676	8.0264e-06	CD83, CD86, CD80, FLT3, IL18, IDO1, IL15, IL13RA1, EBI3, SYK	124	148	13528	7.3714	0.00997493	0.00111327	0.0130398
GOTERM_BP_FAT	GO:0002684~positive regulation of immune system process	12	8.10811	1.08156e-05	CD83, CD86, CD80, IL18, FCER1G, IDO1, IL15, IL13RA1, THBS1, EBI3, HLA-DRA, SYK	124	238	13528	5.50068	0.013418	0.00134997	0.0175709
GOTERM_BP_FAT	GO:0051251~positive regulation of lymphocyte activation	8	5.40541	2.82442e-05	CD83, CD86, CD80, IL18, IL15, IL13RA1, EBI3, SYK	124	97	13528	8.99767	0.0346626	0.00293548	0.0458791
GOTERM_BP_FAT	GO:0050870~positive regulation of T cell activation	7	4.72973	6.49955e-05	CD83, CD86, CD80, IL18, IL15, EBI3, SYK	124	76	13528	10.0484	0.0779742	0.00539752	0.105547
GOTERM_BP_FAT	GO:0046635~positive regulation of alpha-beta T cell activation	5	3.37838	8.33307e-05	CD83, CD86, CD80, EBI3, SYK	124	26	13528	20.9801	0.0988507	0.00648416	0.135303
GOTERM_BP_FAT	GO:0050863~regulation of T cell activation	8	5.40541	9.38772e-05	CD83, CD86, CD80, IL18, IDO1, IL15, EBI3, SYK	124	117	13528	7.45961	0.110644	0.00649317	0.152415
GOTERM_BP_FAT	GO:0050670~regulation of lymphocyte proliferation	7	4.72973	0.000106559	CD80, IL18, IDO1, IL15, IL13RA1, EBI3, SYK	124	83	13528	9.20093	0.124621	0.00698072	0.172987
GOTERM_BP_FAT	GO:0032944~regulation of mononuclear cell proliferation	7	4.72973	0.000113911	CD80, IL18, IDO1, IL15, IL13RA1, EBI3, SYK	124	84	13528	9.0914	0.132624	0.0070889	0.184913
GOTERM_BP_FAT	GO:0070663~regulation of leukocyte proliferation	7	4.72973	0.000113911	CD80, IL18, IDO1, IL15, IL13RA1, EBI3, SYK	124	84	13528	9.0914	0.132624	0.0070889	0.184913
GOTERM_CC_FAT	GO:0009897~external side of plasma membrane	9	6.08108	0.000129853	IL12RB2, CD83, CD86, CD80, TMEM123, FCER1G, CTSB, THBS1, HLA-DRA	114	170	12782	5.93591	0.0220886	0.0055685	0.158616
GOTERM_BP_FAT	GO:0050671~positive regulation of lymphocyte proliferation	6	4.05405	0.000138507	CD80, IL18, IL15, IL13RA1, EBI3, SYK	124	55	13528	11.9015	0.158868	0.00820459	0.224797
GOTERM_BP_FAT	GO:0032946~positive regulation of mononuclear cell proliferation	6	4.05405	0.000150989	CD80, IL18, IL15, IL13RA1, EBI3, SYK	124	56	13528	11.6889	0.171882	0.00853605	0.245032
GOTERM_BP_FAT	GO:0070665~positive regulation of leukocyte proliferation	6	4.05405	0.000150989	CD80, IL18, IL15, IL13RA1, EBI3, SYK	124	56	13528	11.6889	0.171882	0.00853605	0.245032
GOTERM_BP_FAT	GO:0001817~regulation of cytokine production	9	6.08108	0.000244752	CD83, CD86, CD80, IL18, FCER1G, IDO1, THBS1, EBI3, SYK	124	181	13528	5.4247	0.263417	0.0121549	0.396913
GOTERM_BP_FAT	GO:0042129~regulation of T cell proliferation	6	4.05405	0.000244915	CD80, IL18, IDO1, IL15, EBI3, SYK	124	62	13528	10.5578	0.263567	0.0116978	0.397176
GOTERM_BP_FAT	GO:0045619~regulation of lymphocyte differentiation	6	4.05405	0.000264111	CD83, CD86, CD80, FLT3, IL15, SYK	124	63	13528	10.3902	0.281018	0.0121449	0.428244
GOTERM_BP_FAT	GO:0046634~regulation of alpha-beta T cell activation	5	3.37838	0.000306078	CD83, CD86, CD80, EBI3, SYK	124	36	13528	15.1523	0.317744	0.0135626	0.496133
GOTERM_BP_FAT	GO:0008284~positive regulation of cell proliferation	13	8.78378	0.000386106	IL12RB2, IGF1R, CD86, CCL2, CD80, TBC1D8, FLT3, IL18, IL15, CALCRL, IL13RA1, EBI3, SYK	124	414	13528	3.42574	0.382663	0.0164948	0.625471
GOTERM_BP_FAT	GO:0042102~positive regulation of T cell proliferation	5	3.37838	0.000418496	CD80, IL18, IL15, EBI3, SYK	124	39	13528	13.9868	0.407149	0.0172761	0.677774
GOTERM_BP_FAT	GO:0046638~positive regulation of alpha-beta T cell differentiation	4	2.7027	0.000746814	CD83, CD86, CD80, SYK	124	20	13528	21.8194	0.606675	0.0296521	1.20648
GOTERM_BP_FAT	GO:0045580~regulation of T cell differentiation	5	3.37838	0.00116914	CD83, CD86, CD80, IL15, SYK	124	51	13528	10.6958	0.768022	0.0446331	1.88269
GOTERM_BP_FAT	GO:0046637~regulation of alpha-beta T cell differentiation	4	2.7027	0.00145763	CD83, CD86, CD80, SYK	124	25	13528	17.4555	0.838283	0.052175	2.3421
GOTERM_BP_FAT	GO:0046641~positive regulation of alpha-beta T cell proliferation	3	2.02703	0.0028313	CD80, EBI3, SYK	124	9	13528	36.3656	0.971025	0.0889817	4.5021
GOTERM_BP_FAT	GO:0045582~positive regulation of T cell differentiation	4	2.7027	0.00300127	CD83, CD86, CD80, SYK	124	32	13528	13.6371	0.976581	0.0917741	4.76623
GOTERM_CC_FAT	GO:0009986~cell surface	10	6.75676	0.00368919	IL12RB2, CD83, CD86, CD80, FLT3, TMEM123, FCER1G, CTSB, THBS1, HLA-DRA	114	348	12782	3.22192	0.470442	0.0681979	4.41743
GOTERM_BP_FAT	GO:0045621~positive regulation of lymphocyte differentiation	4	2.7027	0.00388274	CD83, CD86, CD80, SYK	124	35	13528	12.4682	0.992242	0.111759	6.12504
GOTERM_BP_FAT	GO:0043372~positive regulation of CD4-positive, alpha beta T cell differentiation	3	2.02703	0.00427442	CD83, CD86, CD80	124	11	13528	29.7537	0.995253	0.119606	6.72296
GOTERM_BP_FAT	GO:0046640~regulation of alpha-beta T cell proliferation	3	2.02703	0.0059903	CD80, EBI3, SYK	124	13	13528	25.1762	0.999449	0.142	9.30049
GOTERM_BP_FAT	GO:0045321~leukocyte activation	8	5.40541	0.00659908	GPR183, CD86, CD80, IL8, FLT3, SWAP70, IL15, SYK	124	242	13528	3.6065	0.999744	0.147029	10.1988
GOTERM_BP_FAT	GO:0043370~regulation of CD4-positive, alpha beta T cell differentiation	3	2.02703	0.00796874	CD83, CD86, CD80	124	15	13528	21.8194	0.999954	0.166138	12.1894
GOTERM_BP_FAT	GO:0042108~positive regulation of cytokine biosynthetic process	4	2.7027	0.00942016	CD86, CD80, EBI3, SYK	124	48	13528	9.0914	0.999993	0.181568	14.2536
GOTERM_BP_FAT	GO:0046649~lymphocyte activation	7	4.72973	0.00964005	GPR183, CD86, CD80, FLT3, SWAP70, IL15, SYK	124	199	13528	3.83757	0.999994	0.182617	14.5624
GOTERM_BP_FAT	GO:0001775~cell activation	8	5.40541	0.0158428	GPR183, CD86, CD80, IL8, FLT3, SWAP70, IL15, SYK	124	287	13528	3.04103	1	0.241967	22.8533
GOTERM_BP_FAT	GO:0042110~T cell activation	5	3.37838	0.0278877	CD86, CD80, FLT3, IL15, SYK	124	126	13528	4.32924	1	0.350019	36.8422
GOTERM_BP_FAT	GO:0042035~regulation of cytokine biosynthetic process	4	2.7027	0.0298019	CD86, CD80, EBI3, SYK	124	74	13528	5.89712	1	0.365731	38.8328
GOTERM_BP_FAT	GO:0032663~regulation of interleukin-2 production	3	2.02703	0.0302186	CD83, CD86, CD80	124	30	13528	10.9097	1	0.366345	39.2582
Annotation Cluster 6	Enrichment Score: 2.8099367811348017
Category	Term	Count	%	PValue	Genes	List Total	Pop Hits	Pop Total	Fold Enrichment	Bonferroni	Benjamini	FDR
GOTERM_CC_FAT	GO:0005886~plasma membrane	57	38.5135	5.70349e-06	MPZL1, IL15, TIAM1, SPRED2, CALCRL, IL13RA1, EBI3, CSF2RA, SYK, STX3, CCDC88A, PSD3, BASP1, HLA-DQA2, HLA-DQA1, SLC7A11, IGSF6, CD83, CD86, CCR7, GNAQ, CD80, RASGRF2, SLC41A2, TFPI, SDCBP, MOSPD2, CTSB, HLA-DRA, GPR183, SNX9, RALGPS2, IL1R1, CYSLTR1, CRLF2, FPR3, CYTH3, IL12RB2, IGF1R, CD68, ITGB8, TMEM123, FCER1G, AMICA1, THBS1, GPNMB, ADAM28, SWAP70, FLT3, FSCN1, CLDN22, RAB31, CYBB, RGS1, DSG2…	114	3777	12782	1.69208	0.000980523	0.000490382	0.00697168
SP_PIR_KEYWORDS	transmembrane protein	18	12.1622	5.86614e-06	GPR183, IL1R1, FLT3, FPR3, HLA-DQA2, HLA-DQA1, CD83, IGF1R, CD68, CCR7, CD80, CYP27A1, FCER1G, SDCBP, CALCRL, CSF2RA, MGST1, HLA-DRA	144	642	19235	3.74513	0.0013776	0.000344578	0.0075462
UP_SEQ_FEATURE	glycosylation site:N-linked (GlcNAc...)	52	35.1351	7.74653e-05	MPZL1, IGFBP7, MMP9, IL15, LASS6, ST3GAL6, CREG1, CALCRL, SLCO5A1, IL13RA1, EBI3, CSF2RA, HLA-DQA2, HLA-DQA1, SLC7A11, CD83, CD86, CCR7, NPC2, CD80, SERPINB2, TFPI, PLA2G7, CTSB, ADAM19, HLA-DRA, CCL1, IL1R1, CCL2, CYSLTR1, CRLF2, IFI30, FPR3, CCL24, IL12RB2, IGF1R, CD68, TSPAN33, ITGB8, TMEM123, AMICA1, THBS1, GPNMB, ADAM28, FLT3, FBN1, CHI3L1, CYBB, LAMP3, DSG2, CXCL16, ANTXR2	144	4129	19113	1.67157	0.0431221	0.0145857	0.11352
SP_PIR_KEYWORDS	glycoprotein	53	35.8108	0.000105797	MPZL1, IGFBP7, MMP9, IL15, LASS6, ST3GAL6, CREG1, CALCRL, SLCO5A1, IL13RA1, EBI3, CSF2RA, APOO, HLA-DQA2, HLA-DQA1, SLC7A11, CD83, CD86, CCR7, NPC2, CD80, SERPINB2, TFPI, PLA2G7, CTSB, ADAM19, HLA-DRA, CCL1, IL1R1, CCL2, CYSLTR1, CRLF2, IFI30, FPR3, CCL24, IL12RB2, IGF1R, CD68, TSPAN33, ITGB8, TMEM123, AMICA1, THBS1, GPNMB, ADAM28, FLT3, FBN1, CHI3L1, CYBB, LAMP3, DSG2, CXCL16, ANTXR2	144	4318	19235	1.63954	0.024557	0.00413535	0.136016
UP_SEQ_FEATURE	topological domain:Extracellular	37	25	0.000359993	GPR183, IL1R1, MPZL1, CYSLTR1, CRLF2, FPR3, IL12RB2, IGF1R, CD68, TSPAN33, ITGB8, TMEM123, FCER1G, CALCRL, AMICA1, IL13RA1, GPNMB, CSF2RA, ADAM28, STX3, FLT3, CLDN22, HLA-DQA2, HLA-DQA1, SLC7A11, IGSF6, CD83, CCR7, CD86, CYBB, DSG2, CD80, SLC41A2, CXCL16, ANTXR2, ADAM19, HLA-DRA	144	2719	19113	1.80617	0.185249	0.0499287	0.526525
GOTERM_CC_FAT	GO:0044459~plasma membrane part	35	23.6486	0.000517042	GPR183, MPZL1, IL1R1, CYSLTR1, IL15, IL12RB2, IGF1R, ITGB8, TMEM123, SPRED2, FCER1G, CALCRL, AMICA1, THBS1, GPNMB, IL13RA1, CSF2RA, SYK, STX3, FLT3, PSD3, CLDN22, HLA-DQA2, HLA-DQA1, IGSF6, CD83, RAB31, CCR7, CD86, CYBB, DSG2, CD80, SDCBP, CTSB, HLA-DRA	114	2203	12782	1.78134	0.0851126	0.0176335	0.630197
SP_PIR_KEYWORDS	membrane	66	44.5946	0.000818677	MPZL1, SLC9A7, LASS6, DAB2, ST3GAL6, AGPAT9, SPRED2, CALCRL, IL13RA1, SLCO5A1, TMEM14C, CSF2RA, APOO, STX3, CCDC88A, FAM18A, PSD3, CLIC2, BASP1, HLA-DQA2, HLA-DQA1, SLC7A11, IGSF6, CD83, CD86, CCR7, CD80, CYP27A1, RASGRF2, SLC41A2, SDCBP, MOSPD2, ADAM19, HLA-DRA, GPR183, RALGPS2, IL1R1, CYP1B1, CYSLTR1, CRLF2, FPR3, IL12RB2, IGF1R, CD68, TSPAN33, DAPP1, ITGB8, TMEM123, FCER1G, AMICA1, GPNMB, ADAM…	144	6256	19235	1.40921	0.175079	0.0237714	1.04808
GOTERM_CC_FAT	GO:0005887~integral to plasma membrane	22	14.8649	0.00155052	GPR183, IL1R1, MPZL1, CYSLTR1, FLT3, IL15, HLA-DQA2, HLA-DQA1, IGSF6, IL12RB2, CD83, IGF1R, CYBB, CCR7, ITGB8, FCER1G, SDCBP, CALCRL, GPNMB, IL13RA1, CSF2RA, HLA-DRA	114	1188	12782	2.07635	0.234248	0.0374104	1.87894
GOTERM_CC_FAT	GO:0031226~intrinsic to plasma membrane	22	14.8649	0.0020464	GPR183, IL1R1, MPZL1, CYSLTR1, FLT3, IL15, HLA-DQA2, HLA-DQA1, IGSF6, IL12RB2, CD83, IGF1R, CYBB, CCR7, ITGB8, FCER1G, SDCBP, CALCRL, GPNMB, IL13RA1, CSF2RA, HLA-DRA	114	1215	12782	2.03021	0.29696	0.0430868	2.47297
UP_SEQ_FEATURE	topological domain:Cytoplasmic	40	27.027	0.00273431	GPR183, IL1R1, MPZL1, CYSLTR1, CRLF2, FPR3, LASS6, IL12RB2, IGF1R, CD68, TSPAN33, ITGB8, ST3GAL6, TMEM123, FCER1G, CALCRL, AMICA1, IL13RA1, GPNMB, CSF2RA, ADAM28, STX3, FLT3, CLDN22, HLA-DQA2, HLA-DQA1, SLC7A11, IGSF6, CD83, CCR7, CD86, CYBB, LAMP3, DSG2, CD80, SLC41A2, CXCL16, ANTXR2, ADAM19, HLA-DRA	144	3374	19113	1.57355	0.789433	0.199537	3.93502
UP_SEQ_FEATURE	transmembrane region	52	35.1351	0.00512534	MPZL1, SLC9A7, LASS6, ST3GAL6, AGPAT9, CALCRL, SLCO5A1, IL13RA1, TMEM14C, CSF2RA, APOO, STX3, FAM18A, CLIC2, HLA-DQA2, HLA-DQA1, SLC7A11, IGSF6, CD83, CD86, CCR7, CD80, SLC41A2, MOSPD2, ADAM19, HLA-DRA, GPR183, IL1R1, CYSLTR1, CRLF2, FPR3, IL12RB2, IGF1R, CD68, TSPAN33, ITGB8, TMEM123, FCER1G, AMICA1, GPNMB, ADAM28, FLT3, WDFY4, CLDN22, C17ORF87, MARCH3, CYBB, LAMP3, DSG2, CXCL16, ANTXR2, FAM70A	144	4911	19113	1.4054	0.946272	0.277378	7.25727
SP_PIR_KEYWORDS	transmembrane	52	35.1351	0.00583737	MPZL1, SLC9A7, LASS6, ST3GAL6, AGPAT9, CALCRL, SLCO5A1, IL13RA1, TMEM14C, CSF2RA, APOO, STX3, FAM18A, CLIC2, HLA-DQA2, HLA-DQA1, SLC7A11, IGSF6, CD83, CD86, CCR7, CD80, SLC41A2, MOSPD2, ADAM19, HLA-DRA, GPR183, IL1R1, CYSLTR1, CRLF2, FPR3, IL12RB2, IGF1R, CD68, TSPAN33, ITGB8, TMEM123, FCER1G, AMICA1, GPNMB, ADAM28, FLT3, WDFY4, CLDN22, C17ORF87, MARCH3, CYBB, LAMP3, DSG2, CXCL16, ANTXR2, FAM70A	144	4973	19235	1.39674	0.747363	0.141756	7.25483
SP_PIR_KEYWORDS	receptor	20	13.5135	0.0255682	GPR183, IL1R1, CYSLTR1, FLT3, CRLF2, FPR3, NR4A3, AHR, IL12RB2, IGF1R, CD86, CCR7, CD80, ITGB8, TMEM123, FCER1G, ANTXR2, CALCRL, IL13RA1, CSF2RA	144	1583	19235	1.68764	0.997727	0.300955	28.3372
Annotation Cluster 7	Enrichment Score: 2.670962283396962
Category	Term	Count	%	PValue	Genes	List Total	Pop Hits	Pop Total	Fold Enrichment	Bonferroni	Benjamini	FDR
GOTERM_BP_FAT	GO:0002684~positive regulation of immune system process	12	8.10811	1.08156e-05	CD83, CD86, CD80, IL18, FCER1G, IDO1, IL15, IL13RA1, THBS1, EBI3, HLA-DRA, SYK	124	238	13528	5.50068	0.013418	0.00134997	0.0175709
GOTERM_BP_FAT	GO:0048584~positive regulation of response to stimulus	7	4.72973	0.0207549	IL8, FCER1G, IDO1, IL15, THBS1, HLA-DRA, SYK	124	236	13528	3.23592	1	0.285264	28.8769
GOTERM_BP_FAT	GO:0050778~positive regulation of immune response	5	3.37838	0.0432454	FCER1G, IDO1, IL15, HLA-DRA, SYK	124	145	13528	3.76196	1	0.424297	51.2401
Annotation Cluster 8	Enrichment Score: 2.462513239815457
Category	Term	Count	%	PValue	Genes	List Total	Pop Hits	Pop Total	Fold Enrichment	Bonferroni	Benjamini	FDR
GOTERM_BP_FAT	GO:0002504~antigen processing and presentation of peptide or polysaccharide antigen via MHC class II	5	3.37838	0.000217147	IFI30, FCER1G, HLA-DQA2, HLA-DQA1, HLA-DRA	124	33	13528	16.5298	0.237571	0.0112383	0.352219
GOTERM_BP_FAT	GO:0002495~antigen processing and presentation of peptide antigen via MHC class II	3	2.02703	0.00221528	IFI30, FCER1G, HLA-DRA	124	8	13528	40.9113	0.937335	0.0721299	3.53905
GOTERM_BP_FAT	GO:0019886~antigen processing and presentation of exogenous peptide antigen via MHC class II	3	2.02703	0.00221528	IFI30, FCER1G, HLA-DRA	124	8	13528	40.9113	0.937335	0.0721299	3.53905
GOTERM_BP_FAT	GO:0002478~antigen processing and presentation of exogenous peptide antigen	3	2.02703	0.00427442	IFI30, FCER1G, HLA-DRA	124	11	13528	29.7537	0.995253	0.119606	6.72296
GOTERM_BP_FAT	GO:0019882~antigen processing and presentation	5	3.37838	0.00688222	IFI30, FCER1G, HLA-DQA2, HLA-DQA1, HLA-DRA	124	83	13528	6.57209	0.999821	0.150194	10.6137
GOTERM_BP_FAT	GO:0019884~antigen processing and presentation of exogenous antigen	3	2.02703	0.00694732	IFI30, FCER1G, HLA-DRA	124	14	13528	23.3779	0.999835	0.148921	10.7089
GOTERM_BP_FAT	GO:0048002~antigen processing and presentation of peptide antigen	3	2.02703	0.0265689	IFI30, FCER1G, HLA-DRA	124	28	13528	11.6889	1	0.33981	35.4357
Annotation Cluster 9	Enrichment Score: 2.4400038654901905
Category	Term	Count	%	PValue	Genes	List Total	Pop Hits	Pop Total	Fold Enrichment	Bonferroni	Benjamini	FDR
GOTERM_BP_FAT	GO:0001817~regulation of cytokine production	9	6.08108	0.000244752	CD83, CD86, CD80, IL18, FCER1G, IDO1, THBS1, EBI3, SYK	124	181	13528	5.4247	0.263417	0.0121549	0.396913
GOTERM_BP_FAT	GO:0002822~regulation of adaptive immune response based on somatic recombination of immune receptors built from immunoglobulin superfamily domains	4	2.7027	0.0136488	CD86, CD80, FCER1G, IDO1	124	55	13528	7.93431	1	0.223083	20.011
GOTERM_BP_FAT	GO:0002819~regulation of adaptive immune response	4	2.7027	0.0143274	CD86, CD80, FCER1G, IDO1	124	56	13528	7.79263	1	0.227011	20.9005
Annotation Cluster 10	Enrichment Score: 2.090879088579214
Category	Term	Count	%	PValue	Genes	List Total	Pop Hits	Pop Total	Fold Enrichment	Bonferroni	Benjamini	FDR
GOTERM_BP_FAT	GO:0007610~behavior	16	10.8108	2.26581e-05	CCL1, EGR2, CCL2, IL8, CYSLTR1, IL18, FPR3, IDO1, NR4A3, CCL24, CCR7, CCL22, GNAQ, CXCL13, CXCL16, SYK	124	469	13528	3.72185	0.0279036	0.00256945	0.0368067
PANTHER_PATHWAY	P00031:Inflammation mediated by chemokine and cytokine signaling pathway	10	6.75676	0.0335662	CCR7, CCL22, RGS1, CCL2, GNAQ, IL8, IL18, ADRBK2, FPR3, CYTH3	44	304	2857	2.13592	0.830586	0.830586	28.2309
Annotation Cluster 11	Enrichment Score: 1.8833737616083814
Category	Term	Count	%	PValue	Genes	List Total	Pop Hits	Pop Total	Fold Enrichment	Bonferroni	Benjamini	FDR
GOTERM_BP_FAT	GO:0010033~response to organic substance	19	12.8378	8.79396e-05	ME1, KYNU, IL1R1, EGR2, CCL2, CYP1B1, IGFBP7, IDO1, NR4A3, PMAIP1, IL12RB2, CD83, IGF1R, DUSP1, GSN, CXCL16, GAB1, THBS1, MGST1	124	721	13528	2.87495	0.104024	0.00644043	0.142781
GOTERM_BP_FAT	GO:0009719~response to endogenous stimulus	10	6.75676	0.0115951	ME1, IGF1R, CCL2, EGR2, DUSP1, IGFBP7, GAB1, NR4A3, THBS1, MGST1	124	405	13528	2.69375	1	0.206436	17.2618
GOTERM_BP_FAT	GO:0009725~response to hormone stimulus	9	6.08108	0.0188263	ME1, IGF1R, CCL2, EGR2, DUSP1, IGFBP7, GAB1, NR4A3, THBS1	124	367	13528	2.6754	1	0.271312	26.5665
Annotation Cluster 12	Enrichment Score: 1.8667422384312211
Category	Term	Count	%	PValue	Genes	List Total	Pop Hits	Pop Total	Fold Enrichment	Bonferroni	Benjamini	FDR
GOTERM_BP_FAT	GO:0002504~antigen processing and presentation of peptide or polysaccharide antigen via MHC class II	5	3.37838	0.000217147	IFI30, FCER1G, HLA-DQA2, HLA-DQA1, HLA-DRA	124	33	13528	16.5298	0.237571	0.0112383	0.352219
KEGG_PATHWAY	hsa04672:Intestinal immune network for IgA production	6	4.05405	0.000544759	CD86, CD80, IL15, HLA-DQA2, HLA-DQA1, HLA-DRA	72	49	5085	8.64796	0.0426561	0.0215605	0.577625
KEGG_PATHWAY	hsa05330:Allograft rejection	5	3.37838	0.00146726	CD86, CD80, HLA-DQA2, HLA-DQA1, HLA-DRA	72	36	5085	9.80903	0.11083	0.0289397	1.54889
KEGG_PATHWAY	hsa05332:Graft-versus-host disease	5	3.37838	0.00198526	CD86, CD80, HLA-DQA2, HLA-DQA1, HLA-DRA	72	39	5085	9.05449	0.146985	0.0312955	2.0905
INTERPRO	IPR007110:Immunoglobulin-like	12	8.10811	0.00214062	IGSF6, CD83, MPZL1, CD86, IL1R1, CD80, FLT3, IGFBP7, AMICA1, HLA-DQA2, HLA-DQA1, HLA-DRA	133	501	16659	3.00014	0.522555	0.137449	2.8822
KEGG_PATHWAY	hsa04514:Cell adhesion molecules (CAMs)	8	5.40541	0.00226033	MPZL1, CD86, CD80, ITGB8, CLDN22, HLA-DQA2, HLA-DQA1, HLA-DRA	72	132	5085	4.2803	0.165591	0.0297213	2.37701
KEGG_PATHWAY	hsa04940:Type I diabetes mellitus	5	3.37838	0.00261793	CD86, CD80, HLA-DQA2, HLA-DQA1, HLA-DRA	72	42	5085	8.40774	0.18918	0.0295141	2.74834
INTERPRO	IPR001003:MHC class II, alpha chain, N-terminal	3	2.02703	0.00390413	HLA-DQA2, HLA-DQA1, HLA-DRA	133	12	16659	31.3139	0.740646	0.201425	5.1986
KEGG_PATHWAY	hsa05320:Autoimmune thyroid disease	5	3.37838	0.00531944	CD86, CD80, HLA-DQA2, HLA-DQA1, HLA-DRA	72	51	5085	6.92402	0.347335	0.051939	5.51252
GOTERM_BP_FAT	GO:0019882~antigen processing and presentation	5	3.37838	0.00688222	IFI30, FCER1G, HLA-DQA2, HLA-DQA1, HLA-DRA	124	83	13528	6.57209	0.999821	0.150194	10.6137
SP_PIR_KEYWORDS	heterodimer	5	3.37838	0.00733725	CYBB, ITGB8, HLA-DQA2, HLA-DQA1, HLA-DRA	144	103	19235	6.48429	0.822824	0.145577	9.03884
KEGG_PATHWAY	hsa05310:Asthma	4	2.7027	0.0073491	FCER1G, HLA-DQA2, HLA-DQA1, HLA-DRA	72	29	5085	9.74138	0.445727	0.0634633	7.54221
UP_SEQ_FEATURE	region of interest:Alpha-2	3	2.02703	0.00966917	HLA-DQA2, HLA-DQA1, HLA-DRA	144	20	19113	19.9094	0.996028	0.369165	13.2777
UP_SEQ_FEATURE	region of interest:Alpha-1	3	2.02703	0.00966917	HLA-DQA2, HLA-DQA1, HLA-DRA	144	20	19113	19.9094	0.996028	0.369165	13.2777
GOTERM_MF_FAT	GO:0032395~MHC class II receptor activity	3	2.02703	0.0116572	HLA-DQA2, HLA-DQA1, HLA-DRA	114	19	12983	17.982	0.98122	0.357035	14.7522
INTERPRO	IPR013783:Immunoglobulin-like fold	11	7.43243	0.0126111	IGSF6, CD83, MPZL1, CD86, IL1R1, CD80, FLT3, AMICA1, HLA-DQA2, HLA-DQA1, HLA-DRA	133	553	16659	2.49152	0.987456	0.354578	15.9035
INTERPRO	IPR014745:MHC class II, alpha/beta chain, N-terminal	3	2.02703	0.012976	HLA-DQA2, HLA-DQA1, HLA-DRA	133	22	16659	17.0803	0.988958	0.336109	16.3266
KEGG_PATHWAY	hsa05416:Viral myocarditis	5	3.37838	0.0167942	CD86, CD80, HLA-DQA2, HLA-DQA1, HLA-DRA	72	71	5085	4.97359	0.742039	0.126716	16.4779
SP_PIR_KEYWORDS	mhc ii	3	2.02703	0.0221673	HLA-DQA2, HLA-DQA1, HLA-DRA	144	31	19235	12.9267	0.994846	0.31359	25.0522
GOTERM_CC_FAT	GO:0042613~MHC class II protein complex	3	2.02703	0.0269257	HLA-DQA2, HLA-DQA1, HLA-DRA	114	29	12782	11.5989	0.990856	0.323773	28.3695
PIR_SUPERFAMILY	PIRSF001991:class II histocompatibility antigen	3	2.02703	0.0274908	HLA-DQA2, HLA-DQA1, HLA-DRA	75	26	7396	11.3785	0.906467	0.694168	25.9113
KEGG_PATHWAY	hsa04612:Antigen processing and presentation	5	3.37838	0.0280528	IFI30, CTSB, HLA-DQA2, HLA-DQA1, HLA-DRA	72	83	5085	4.25452	0.897337	0.160627	26.1029
INTERPRO	IPR003006:Immunoglobulin/major histocompatibility complex, conserved site	4	2.7027	0.0318308	CD86, HLA-DQA2, HLA-DQA1, HLA-DRA	133	87	16659	5.75888	0.999986	0.576192	35.6913
UP_SEQ_FEATURE	region of interest:Connecting peptide	3	2.02703	0.0327829	HLA-DQA2, HLA-DQA1, HLA-DRA	144	38	19113	10.4786	1	0.717593	38.6588
UP_SEQ_FEATURE	domain:Ig-like C1-type	3	2.02703	0.0360244	HLA-DQA2, HLA-DQA1, HLA-DRA	144	40	19113	9.95469	1	0.728763	41.6049
KEGG_PATHWAY	hsa05322:Systemic lupus erythematosus	5	3.37838	0.0487426	CD86, CD80, HLA-DQA2, HLA-DQA1, HLA-DRA	72	99	5085	3.56692	0.981641	0.248397	41.2128
BIOCARTA	h_ctla4Pathway:The Co-Stimulatory Signal During T-cell Activation	3	2.02703	0.0510432	CD86, CD80, HLA-DRA	29	19	1437	7.82396	0.979287	0.856081	42.2109
Annotation Cluster 13	Enrichment Score: 1.8067021265804253
Category	Term	Count	%	PValue	Genes	List Total	Pop Hits	Pop Total	Fold Enrichment	Bonferroni	Benjamini	FDR
INTERPRO	IPR011993:Pleckstrin homology-type	11	7.43243	0.00015087	DAB2, RALGPS2, DAPP1, RASGRF2, TIAM1, SWAP70, GAB1, PSD3, SPRED2, ADRBK2, CYTH3	133	303	16659	4.54723	0.0507224	0.0256912	0.205704
INTERPRO	IPR001849:Pleckstrin homology	9	6.08108	0.00164618	RALGPS2, DAPP1, RASGRF2, TIAM1, SWAP70, GAB1, PSD3, ADRBK2, CYTH3	133	277	16659	4.06968	0.43357	0.132466	2.2234
GOTERM_MF_FAT	GO:0030695~GTPase regulator activity	11	7.43243	0.0027332	DENND5A, RALGPS2, RGS1, EVI5, TBC1D8, RASGRF2, RGS2, TIAM1, EXPH5, PSD3, CYTH3	114	404	12983	3.10086	0.604586	0.143274	3.65693
GOTERM_MF_FAT	GO:0060589~nucleoside-triphosphatase regulator activity	11	7.43243	0.00320046	DENND5A, RALGPS2, RGS1, EVI5, TBC1D8, RASGRF2, RGS2, TIAM1, EXPH5, PSD3, CYTH3	114	413	12983	3.03328	0.66267	0.143792	4.26957
SMART	SM00233:PH	9	6.08108	0.00565884	RALGPS2, DAPP1, RASGRF2, TIAM1, SWAP70, GAB1, PSD3, ADRBK2, CYTH3	90	277	9079	3.27762	0.416737	0.236283	6.04732
UP_SEQ_FEATURE	domain:PH	7	4.72973	0.00891613	RALGPS2, DAPP1, SWAP70, GAB1, PSD3, ADRBK2, CYTH3	144	237	19113	3.92027	0.993879	0.370781	12.3058
GOTERM_MF_FAT	GO:0005083~small GTPase regulator activity	8	5.40541	0.00999488	DENND5A, EVI5, TBC1D8, RASGRF2, TIAM1, EXPH5, PSD3, CYTH3	114	274	12983	3.32514	0.966804	0.346664	12.7797
SP_PIR_KEYWORDS	guanine-nucleotide releasing factor	5	3.37838	0.0127322	RALGPS2, RASGRF2, TIAM1, PSD3, CYTH3	144	121	19235	5.51969	0.950772	0.221931	15.1975
GOTERM_BP_FAT	GO:0046578~regulation of Ras protein signal transduction	6	4.05405	0.0427323	EVI5, TBC1D8, RASGRF2, TIAM1, PSD3, CYTH3	124	210	13528	3.11705	1	0.423613	50.8135
GOTERM_MF_FAT	GO:0005085~guanyl-nucleotide exchange factor activity	5	3.37838	0.0436575	RALGPS2, RASGRF2, TIAM1, PSD3, CYTH3	114	152	12983	3.74625	1	0.660712	45.5356
Annotation Cluster 14	Enrichment Score: 1.805920049451941
Category	Term	Count	%	PValue	Genes	List Total	Pop Hits	Pop Total	Fold Enrichment	Bonferroni	Benjamini	FDR
GOTERM_MF_FAT	GO:0019955~cytokine binding	7	4.72973	0.000372159	IL12RB2, CCR7, IL1R1, IL13RA1, THBS1, CSF2RA, EBI3	114	109	12983	7.31378	0.118549	0.031054	0.50539
UP_SEQ_FEATURE	short sequence motif:Box 1 motif	4	2.7027	0.000739695	IL12RB2, CRLF2, IL13RA1, CSF2RA	144	24	19113	22.1215	0.343638	0.0807604	1.07908
UP_SEQ_FEATURE	short sequence motif:WSXWS motif	4	2.7027	0.00129939	IL12RB2, CRLF2, IL13RA1, CSF2RA	144	29	19113	18.3075	0.522806	0.116006	1.88834
GOTERM_MF_FAT	GO:0004896~cytokine receptor activity	5	3.37838	0.00131847	IL12RB2, IL1R1, IL13RA1, CSF2RA, EBI3	114	55	12983	10.3533	0.360621	0.0855674	1.77984
INTERPRO	IPR008957:Fibronectin, type III-like fold	5	3.37838	0.058709	IL12RB2, IGF1R, IL13RA1, CSF2RA, EBI3	133	184	16659	3.40369	1	0.728718	56.2079
Annotation Cluster 15	Enrichment Score: 1.7974128275076287
Category	Term	Count	%	PValue	Genes	List Total	Pop Hits	Pop Total	Fold Enrichment	Bonferroni	Benjamini	FDR
GOTERM_BP_FAT	GO:0042436~indole derivative catabolic process	3	2.02703	0.00120099	KYNU, IDO2, IDO1	124	6	13528	54.5484	0.77708	0.0444643	1.93351
GOTERM_BP_FAT	GO:0046218~indolalkylamine catabolic process	3	2.02703	0.00120099	KYNU, IDO2, IDO1	124	6	13528	54.5484	0.77708	0.0444643	1.93351
GOTERM_BP_FAT	GO:0006569~tryptophan catabolic process	3	2.02703	0.00120099	KYNU, IDO2, IDO1	124	6	13528	54.5484	0.77708	0.0444643	1.93351
GOTERM_BP_FAT	GO:0019441~tryptophan catabolic process to kynurenine	3	2.02703	0.00120099	KYNU, IDO2, IDO1	124	6	13528	54.5484	0.77708	0.0444643	1.93351
GOTERM_BP_FAT	GO:0006568~tryptophan metabolic process	3	2.02703	0.00167139	KYNU, IDO2, IDO1	124	7	13528	46.7558	0.876228	0.0579479	2.68121
GOTERM_BP_FAT	GO:0009074~aromatic amino acid family catabolic process	3	2.02703	0.00509891	KYNU, IDO2, IDO1	124	12	13528	27.2742	0.998313	0.135073	7.96994
GOTERM_BP_FAT	GO:0042434~indole derivative metabolic process	3	2.02703	0.00694732	KYNU, IDO2, IDO1	124	14	13528	23.3779	0.999835	0.148921	10.7089
GOTERM_BP_FAT	GO:0042430~indole and derivative metabolic process	3	2.02703	0.00694732	KYNU, IDO2, IDO1	124	14	13528	23.3779	0.999835	0.148921	10.7089
GOTERM_BP_FAT	GO:0006586~indolalkylamine metabolic process	3	2.02703	0.00694732	KYNU, IDO2, IDO1	124	14	13528	23.3779	0.999835	0.148921	10.7089
GOTERM_BP_FAT	GO:0042402~biogenic amine catabolic process	3	2.02703	0.00796874	KYNU, IDO2, IDO1	124	15	13528	21.8194	0.999954	0.166138	12.1894
GOTERM_BP_FAT	GO:0009072~aromatic amino acid family metabolic process	3	2.02703	0.0126739	KYNU, IDO2, IDO1	124	19	13528	17.2258	1	0.214455	18.7169
GOTERM_BP_FAT	GO:0042219~cellular amino acid derivative catabolic process	3	2.02703	0.0126739	KYNU, IDO2, IDO1	124	19	13528	17.2258	1	0.214455	18.7169
GOTERM_BP_FAT	GO:0019439~aromatic compound catabolic process	3	2.02703	0.0139992	KYNU, IDO2, IDO1	124	20	13528	16.3645	1	0.225235	20.4715
KEGG_PATHWAY	hsa00380:Tryptophan metabolism	4	2.7027	0.0178182	KYNU, CYP1B1, IDO2, IDO1	72	40	5085	7.0625	0.762671	0.122567	17.398
Annotation Cluster 16	Enrichment Score: 1.749886045721374
Category	Term	Count	%	PValue	Genes	List Total	Pop Hits	Pop Total	Fold Enrichment	Bonferroni	Benjamini	FDR
GOTERM_BP_FAT	GO:0042330~taxis	11	7.43243	1.92704e-06	CCL1, CCL24, CCR7, CCL22, CCL2, CYSLTR1, IL8, CXCL13, CXCL16, FPR3, SYK	124	160	13528	7.5004	0.00240398	0.00120271	0.00313085
GOTERM_BP_FAT	GO:0006935~chemotaxis	11	7.43243	1.92704e-06	CCL1, CCL24, CCR7, CCL22, CCL2, CYSLTR1, IL8, CXCL13, CXCL16, FPR3, SYK	124	160	13528	7.5004	0.00240398	0.00120271	0.00313085
GOTERM_BP_FAT	GO:0007626~locomotory behavior	11	7.43243	0.000197904	CCL1, CCL24, CCR7, CCL22, CCL2, CYSLTR1, IL8, CXCL13, CXCL16, FPR3, SYK	124	274	13528	4.3798	0.219021	0.0106906	0.321054
GOTERM_BP_FAT	GO:0019725~cellular homeostasis	10	6.75676	0.0262632	CCL1, CCR7, CCL2, EGR2, GNAQ, CYSLTR1, CXCL13, TXN, TXNRD1, NEDD4L	124	466	13528	2.34113	1	0.34	35.1054
GOTERM_BP_FAT	GO:0050801~ion homeostasis	9	6.08108	0.0330756	CCL1, CCR7, SLC9A7, CCL2, EGR2, GNAQ, CYSLTR1, CXCL13, NEDD4L	124	409	13528	2.40066	1	0.376261	42.1012
GOTERM_BP_FAT	GO:0006875~cellular metal ion homeostasis	6	4.05405	0.0332798	CCL1, CCR7, CCL2, CYSLTR1, CXCL13, NEDD4L	124	196	13528	3.3397	1	0.371581	42.2996
GOTERM_BP_FAT	GO:0055065~metal ion homeostasis	6	4.05405	0.0391891	CCL1, CCR7, CCL2, CYSLTR1, CXCL13, NEDD4L	124	205	13528	3.19308	1	0.405555	47.7706
GOTERM_BP_FAT	GO:0048878~chemical homeostasis	10	6.75676	0.0437913	CCL1, CCR7, SLC9A7, NPC2, CCL2, EGR2, GNAQ, CYSLTR1, CXCL13, NEDD4L	124	512	13528	2.1308	1	0.422083	51.6901
GOTERM_BP_FAT	GO:0055080~cation homeostasis	7	4.72973	0.0463899	CCL1, CCR7, SLC9A7, CCL2, CYSLTR1, CXCL13, NEDD4L	124	286	13528	2.6702	1	0.437857	53.7795
GOTERM_BP_FAT	GO:0006873~cellular ion homeostasis	8	5.40541	0.0544476	CCL1, CCR7, CCL2, EGR2, GNAQ, CYSLTR1, CXCL13, NEDD4L	124	374	13528	2.33362	1	0.47663	59.7321
GOTERM_BP_FAT	GO:0055082~cellular chemical homeostasis	8	5.40541	0.0583213	CCL1, CCR7, CCL2, EGR2, GNAQ, CYSLTR1, CXCL13, NEDD4L	124	380	13528	2.29677	1	0.494551	62.3302
Annotation Cluster 17	Enrichment Score: 1.7465949899119446
Category	Term	Count	%	PValue	Genes	List Total	Pop Hits	Pop Total	Fold Enrichment	Bonferroni	Benjamini	FDR
GOTERM_BP_FAT	GO:0046496~nicotinamide nucleotide metabolic process	4	2.7027	0.00567135	ME1, KYNU, PGD, IDO1	124	40	13528	10.9097	0.999178	0.140274	8.82649
GOTERM_BP_FAT	GO:0006769~nicotinamide metabolic process	4	2.7027	0.00567135	ME1, KYNU, PGD, IDO1	124	40	13528	10.9097	0.999178	0.140274	8.82649
GOTERM_BP_FAT	GO:0019748~secondary metabolic process	5	3.37838	0.00578521	ME1, KYNU, CYP1B1, PGD, IDO1	124	79	13528	6.90486	0.999287	0.140129	8.99597
GOTERM_BP_FAT	GO:0009820~alkaloid metabolic process	4	2.7027	0.00607897	ME1, KYNU, PGD, IDO1	124	41	13528	10.6436	0.999507	0.141283	9.43186
GOTERM_BP_FAT	GO:0019362~pyridine nucleotide metabolic process	4	2.7027	0.00650369	ME1, KYNU, PGD, IDO1	124	42	13528	10.3902	0.999711	0.147683	10.0586
GOTERM_BP_FAT	GO:0006733~oxidoreduction coenzyme metabolic process	4	2.7027	0.0117254	ME1, KYNU, PGD, IDO1	124	52	13528	8.39206	1	0.205609	17.4387
GOTERM_BP_FAT	GO:0043603~cellular amide metabolic process	4	2.7027	0.0143274	ME1, KYNU, PGD, IDO1	124	56	13528	7.79263	1	0.227011	20.9005
GOTERM_BP_FAT	GO:0006732~coenzyme metabolic process	5	3.37838	0.0508887	ME1, KYNU, PGD, IDO1, MGST1	124	153	13528	3.56525	1	0.459585	57.1977
Annotation Cluster 18	Enrichment Score: 1.5280295876461745
Category	Term	Count	%	PValue	Genes	List Total	Pop Hits	Pop Total	Fold Enrichment	Bonferroni	Benjamini	FDR
GOTERM_BP_FAT	GO:0045619~regulation of lymphocyte differentiation	6	4.05405	0.000264111	CD83, CD86, CD80, FLT3, IL15, SYK	124	63	13528	10.3902	0.281018	0.0121449	0.428244
GOTERM_BP_FAT	GO:0045321~leukocyte activation	8	5.40541	0.00659908	GPR183, CD86, CD80, IL8, FLT3, SWAP70, IL15, SYK	124	242	13528	3.6065	0.999744	0.147029	10.1988
GOTERM_BP_FAT	GO:0046649~lymphocyte activation	7	4.72973	0.00964005	GPR183, CD86, CD80, FLT3, SWAP70, IL15, SYK	124	199	13528	3.83757	0.999994	0.182617	14.5624
GOTERM_BP_FAT	GO:0001775~cell activation	8	5.40541	0.0158428	GPR183, CD86, CD80, IL8, FLT3, SWAP70, IL15, SYK	124	287	13528	3.04103	1	0.241967	22.8533
GOTERM_BP_FAT	GO:0042110~T cell activation	5	3.37838	0.0278877	CD86, CD80, FLT3, IL15, SYK	124	126	13528	4.32924	1	0.350019	36.8422
GOTERM_BP_FAT	GO:0002521~leukocyte differentiation	5	3.37838	0.0315494	GPR183, FLT3, MMP9, IL15, SYK	124	131	13528	4.164	1	0.368863	40.5984
GOTERM_BP_FAT	GO:0002520~immune system development	7	4.72973	0.0401787	GPR183, FLT3, SWAP70, CXCL13, MMP9, IL15, SYK	124	276	13528	2.76695	1	0.40705	48.6378
Annotation Cluster 19	Enrichment Score: 1.4533078684522722
Category	Term	Count	%	PValue	Genes	List Total	Pop Hits	Pop Total	Fold Enrichment	Bonferroni	Benjamini	FDR
GOTERM_BP_FAT	GO:0032653~regulation of interleukin-10 production	3	2.02703	0.00427442	CD83, FCER1G, IDO1	124	11	13528	29.7537	0.995253	0.119606	6.72296
GOTERM_BP_FAT	GO:0001819~positive regulation of cytokine production	5	3.37838	0.00911744	CD83, IL18, FCER1G, IDO1, THBS1	124	90	13528	6.06093	0.999989	0.181842	13.8269
GOTERM_BP_FAT	GO:0032103~positive regulation of response to external stimulus	4	2.7027	0.0204398	IL8, FCER1G, IDO1, THBS1	124	64	13528	6.81855	1	0.284651	28.5041
GOTERM_BP_FAT	GO:0001818~negative regulation of cytokine production	3	2.02703	0.0466041	CD83, IDO1, THBS1	124	38	13528	8.6129	1	0.436259	53.9479
GOTERM_BP_FAT	GO:0032101~regulation of response to external stimulus	5	3.37838	0.0570771	IL8, FCER1G, IDO1, CALCRL, THBS1	124	159	13528	3.43072	1	0.490047	61.5134
Annotation Cluster 20	Enrichment Score: 1.441768109310959
Category	Term	Count	%	PValue	Genes	List Total	Pop Hits	Pop Total	Fold Enrichment	Bonferroni	Benjamini	FDR
INTERPRO	IPR007110:Immunoglobulin-like	12	8.10811	0.00214062	IGSF6, CD83, MPZL1, CD86, IL1R1, CD80, FLT3, IGFBP7, AMICA1, HLA-DQA2, HLA-DQA1, HLA-DRA	133	501	16659	3.00014	0.522555	0.137449	2.8822
UP_SEQ_FEATURE	domain:Ig-like C2-type	5	3.37838	0.00749938	IGSF6, CD86, CD80, FLT3, IGFBP7	144	103	19113	6.44316	0.986202	0.348399	10.4497
INTERPRO	IPR013783:Immunoglobulin-like fold	11	7.43243	0.0126111	IGSF6, CD83, MPZL1, CD86, IL1R1, CD80, FLT3, AMICA1, HLA-DQA2, HLA-DQA1, HLA-DRA	133	553	16659	2.49152	0.987456	0.354578	15.9035
SP_PIR_KEYWORDS	Immunoglobulin domain	9	6.08108	0.0243902	IGSF6, CD83, MPZL1, CD86, IL1R1, CD80, FLT3, IGFBP7, AMICA1	144	470	19235	2.55785	0.996981	0.320807	27.2147
INTERPRO	IPR003599:Immunoglobulin subtype	7	4.72973	0.0476603	IGSF6, CD83, IL1R1, CD80, FLT3, IGFBP7, AMICA1	133	330	16659	2.65694	1	0.674753	48.6475
Annotation Cluster 21	Enrichment Score: 1.3677681944664137
Category	Term	Count	%	PValue	Genes	List Total	Pop Hits	Pop Total	Fold Enrichment	Bonferroni	Benjamini	FDR
GOTERM_CC_FAT	GO:0000323~lytic vacuole	7	4.72973	0.011045	CD68, LAMP3, STX3, NPC2, IFI30, CTSB, HLA-DRA	114	211	12782	3.71971	0.851966	0.173893	12.6952
GOTERM_CC_FAT	GO:0005764~lysosome	7	4.72973	0.011045	CD68, LAMP3, STX3, NPC2, IFI30, CTSB, HLA-DRA	114	211	12782	3.71971	0.851966	0.173893	12.6952
GOTERM_CC_FAT	GO:0005773~vacuole	7	4.72973	0.0243212	CD68, LAMP3, STX3, NPC2, IFI30, CTSB, HLA-DRA	114	252	12782	3.11452	0.98552	0.319547	25.9904
Annotation Cluster 22	Enrichment Score: 1.2820176836104593
Category	Term	Count	%	PValue	Genes	List Total	Pop Hits	Pop Total	Fold Enrichment	Bonferroni	Benjamini	FDR
GOTERM_BP_FAT	GO:0032496~response to lipopolysaccharide	4	2.7027	0.0329826	IL12RB2, CCL2, IDO1, MGST1	124	77	13528	5.66736	1	0.37875	42.0106
GOTERM_BP_FAT	GO:0002237~response to molecule of bacterial origin	4	2.7027	0.0435385	IL12RB2, CCL2, IDO1, MGST1	124	86	13528	5.07427	1	0.423329	51.4822
Annotation Cluster 23	Enrichment Score: 1.2681610970845778
Category	Term	Count	%	PValue	Genes	List Total	Pop Hits	Pop Total	Fold Enrichment	Bonferroni	Benjamini	FDR
GOTERM_BP_FAT	GO:0040017~positive regulation of locomotion	5	3.37838	0.0121971	IGF1R, IL8, CXCL16, MMP9, THBS1	124	98	13528	5.56616	1	0.210072	18.0767
KEGG_PATHWAY	hsa05219:Bladder cancer	4	2.7027	0.0202988	IL8, MMP9, THBS1, DAPK1	72	42	5085	6.72619	0.806139	0.127784	19.5891
GOTERM_BP_FAT	GO:0040012~regulation of locomotion	6	4.05405	0.0308443	IGF1R, IL8, CXCL16, MMP9, GAB1, THBS1	124	192	13528	3.40927	1	0.368948	39.8918
GOTERM_BP_FAT	GO:0030335~positive regulation of cell migration	4	2.7027	0.0473891	IGF1R, CXCL16, MMP9, THBS1	124	89	13528	4.90323	1	0.438699	54.5601
GOTERM_BP_FAT	GO:0051272~positive regulation of cell motion	4	2.7027	0.059904	IGF1R, CXCL16, MMP9, THBS1	124	98	13528	4.45293	1	0.50097	63.3458
Annotation Cluster 24	Enrichment Score: 1.2466708765272685
Category	Term	Count	%	PValue	Genes	List Total	Pop Hits	Pop Total	Fold Enrichment	Bonferroni	Benjamini	FDR
GOTERM_BP_FAT	GO:0002250~adaptive immune response	5	3.37838	0.00528338	SWAP70, IL18, FCER1G, EBI3, HLA-DRA	124	77	13528	7.08421	0.998662	0.13397	8.24678
GOTERM_BP_FAT	GO:0002460~adaptive immune response based on somatic recombination of immune receptors built from immunoglobulin superfamily domains	5	3.37838	0.00528338	SWAP70, IL18, FCER1G, EBI3, HLA-DRA	124	77	13528	7.08421	0.998662	0.13397	8.24678
Annotation Cluster 25	Enrichment Score: 1.1695740170056843
Category	Term	Count	%	PValue	Genes	List Total	Pop Hits	Pop Total	Fold Enrichment	Bonferroni	Benjamini	FDR
SP_PIR_KEYWORDS	nadp	6	4.05405	0.0062207	ME1, CYBB, CYP27A1, PGD, TXNRD1, NQO1	144	156	19235	5.13755	0.769252	0.136398	7.71381
GOTERM_MF_FAT	GO:0009055~electron carrier activity	7	4.72973	0.0127125	ME1, CYBB, CYP1B1, CYP27A1, TXNRD1, IDO1, NQO1	114	221	12983	3.60725	0.986926	0.351903	15.9829
SP_PIR_KEYWORDS	heme	5	3.37838	0.0127322	CYBB, CYP1B1, CYP27A1, IDO2, IDO1	144	121	19235	5.51969	0.950772	0.221931	15.1975
SP_PIR_KEYWORDS	oxidoreductase	10	6.75676	0.0247	ME1, CYBB, CYP1B1, CYP27A1, PGD, IDO2, IFI30, TXNRD1, IDO1, NQO1	144	562	19235	2.3768	0.997198	0.307423	27.5114
GOTERM_MF_FAT	GO:0050661~NADP or NADPH binding	3	2.02703	0.0390337	ME1, PGD, TXNRD1	114	36	12983	9.4905	0.999999	0.675282	41.8397
Annotation Cluster 26	Enrichment Score: 1.1423098638758624
Category	Term	Count	%	PValue	Genes	List Total	Pop Hits	Pop Total	Fold Enrichment	Bonferroni	Benjamini	FDR
UP_SEQ_FEATURE	domain:RGS	3	2.02703	0.0252246	RGS1, RGS2, ADRBK2	144	33	19113	12.0663	1	0.645962	31.2427
INTERPRO	IPR000342:Regulator of G protein signalling	3	2.02703	0.0312657	RGS1, RGS2, ADRBK2	133	35	16659	10.7362	0.999983	0.598778	35.1772
SMART	SM00315:RGS	3	2.02703	0.0458749	RGS1, RGS2, ADRBK2	90	35	9079	8.64667	0.988452	0.773969	40.3211
Annotation Cluster 27	Enrichment Score: 1.0698988246008787
Category	Term	Count	%	PValue	Genes	List Total	Pop Hits	Pop Total	Fold Enrichment	Bonferroni	Benjamini	FDR
GOTERM_BP_FAT	GO:0033273~response to vitamin	5	3.37838	0.00303716	KYNU, CCL2, DUSP1, GSN, IGFBP7	124	66	13528	8.26491	0.977611	0.0906086	4.82191
GOTERM_BP_FAT	GO:0007584~response to nutrient	5	3.37838	0.038823	KYNU, CCL2, DUSP1, GSN, IGFBP7	124	140	13528	3.89631	1	0.405832	47.4463
GOTERM_BP_FAT	GO:0009266~response to temperature stimulus	4	2.7027	0.0398525	CCL2, IGFBP7, IL18, THBS1	124	83	13528	5.25768	1	0.40765	48.3535
Annotation Cluster 29	Enrichment Score: 0.8008688066604459
Category	Term	Count	%	PValue	Genes	List Total	Pop Hits	Pop Total	Fold Enrichment	Bonferroni	Benjamini	FDR
UP_SEQ_FEATURE	short sequence motif:Cysteine switch	4	2.7027	0.00406618	ADAM28, MMP9, MMP7, ADAM19	144	43	19113	12.3469	0.901566	0.251584	5.79904
INTERPRO	IPR001818:Peptidase M10A and M12B, matrixin and adamalysin	4	2.7027	0.00476167	ADAM28, MMP9, MMP7, ADAM19	133	43	16659	11.6517	0.807315	0.209621	6.3064
INTERPRO	IPR006025:Peptidase M, neutral zinc metallopeptidases, zinc-binding site	4	2.7027	0.0407851	ADAM28, MMP9, MMP7, ADAM19	133	96	16659	5.21898	0.999999	0.641609	43.3504
GOTERM_MF_FAT	GO:0004222~metalloendopeptidase activity	4	2.7027	0.0621855	ADAM28, MMP9, MMP7, ADAM19	114	104	12983	4.38023	1	0.765662	58.2689
Annotation Cluster 30	Enrichment Score: 0.7611038137033026
Category	Term	Count	%	PValue	Genes	List Total	Pop Hits	Pop Total	Fold Enrichment	Bonferroni	Benjamini	FDR
GOTERM_BP_FAT	GO:0009266~response to temperature stimulus	4	2.7027	0.0398525	CCL2, IGFBP7, IL18, THBS1	124	83	13528	5.25768	1	0.40765	48.3535
Annotation Cluster 31	Enrichment Score: 0.753745611928578
Category	Term	Count	%	PValue	Genes	List Total	Pop Hits	Pop Total	Fold Enrichment	Bonferroni	Benjamini	FDR
GOTERM_BP_FAT	GO:0019932~second-messenger-mediated signaling	7	4.72973	0.020374	IGF1R, RGS1, CCL2, GNAQ, IL8, GSN, CALCRL	124	235	13528	3.24969	1	0.287011	28.4261
Annotation Cluster 34	Enrichment Score: 0.7389018552785434
Category	Term	Count	%	PValue	Genes	List Total	Pop Hits	Pop Total	Fold Enrichment	Bonferroni	Benjamini	FDR
GOTERM_BP_FAT	GO:0042981~regulation of apoptosis	14	9.45946	0.0309129	CCL2, MMP9, IDO1, PMAIP1, CARD6, DAPK1, IGF1R, RASGRF2, DUSP1, TIAM1, SERPINB2, CTSB, NQO1, THBS1	124	804	13528	1.8997	1	0.366212	39.9609
GOTERM_BP_FAT	GO:0043067~regulation of programmed cell death	14	9.45946	0.033114	CCL2, MMP9, IDO1, PMAIP1, CARD6, DAPK1, IGF1R, RASGRF2, DUSP1, TIAM1, SERPINB2, CTSB, NQO1, THBS1	124	812	13528	1.88098	1	0.373326	42.1385
GOTERM_BP_FAT	GO:0010941~regulation of cell death	14	9.45946	0.0339681	CCL2, MMP9, IDO1, PMAIP1, CARD6, DAPK1, IGF1R, RASGRF2, DUSP1, TIAM1, SERPINB2, CTSB, NQO1, THBS1	124	815	13528	1.87406	1	0.374477	42.9634
Annotation Cluster 35	Enrichment Score: 0.7187986745242808
Category	Term	Count	%	PValue	Genes	List Total	Pop Hits	Pop Total	Fold Enrichment	Bonferroni	Benjamini	FDR
GOTERM_CC_FAT	GO:0000267~cell fraction	16	10.8108	0.0540005	ME1, SNX9, KYNU, CYP1B1, STX3, CYSLTR1, PSD3, CYTH3, IDO1, IL15, IGF1R, CD68, GNAQ, CXCL13, CTSB, MGST1	114	1083	12782	1.65648	0.999929	0.494405	49.2668

## Sheet: UP_DCL_B vs LCL_B
Annotation Cluster 1	Enrichment Score: 0.9764649607795577
Category	Term	Count	%	PValue	Genes	List Total	Pop Hits	Pop Total	Fold Enrichment	Bonferroni	Benjamini	FDR
UP_SEQ_FEATURE	topological domain:Cytoplasmic	7	43.75	0.0249002	PTPRM, NMUR1, KIR2DS1, PINK1, OR5M3, SGCE, HLA-DOB	15	3374	19113	2.64357	0.885654	0.885654	23.8074
UP_SEQ_FEATURE	topological domain:Extracellular	6	37.5	0.0381554	PTPRM, NMUR1, KIR2DS1, OR5M3, SGCE, HLA-DOB	15	2719	19113	2.81177	0.964761	0.81228	34.2622
UP_SEQ_FEATURE	transmembrane region	8	50	0.0439299	PTPRM, NMUR1, KIR2DS1, PINK1, OR5M3, SGCE, HLA-DOB, C6ORF191	15	4911	19113	2.07567	0.979005	0.724129	38.3952
SP_PIR_KEYWORDS	transmembrane	8	50	0.0453227	PTPRM, NMUR1, KIR2DS1, PINK1, OR5M3, SGCE, HLA-DOB, C6ORF191	15	4973	19235	2.06287	0.925532	0.925532	36.7447
INTERPRO	IPR013783:Immunoglobulin-like fold	3	18.75	0.0582543	PTPRM, KIR2DS1, HLA-DOB	13	553	16659	6.95187	0.903747	0.903747	42.0633
GOTERM_CC_FAT	GO:0005886~plasma membrane	7	43.75	0.0731454	ANKRD20A2, PTPRM, NMUR1, KIR2DS1, OR5M3, SGCE, HLA-DOB	12	3777	12782	1.9741	0.980742	0.980742	52.1925
GOTERM_CC_FAT	GO:0005887~integral to plasma membrane	4	25	0.0750429	PTPRM, NMUR1, KIR2DS1, SGCE	12	1188	12782	3.58642	0.982689	0.868429	53.1349
GOTERM_CC_FAT	GO:0031226~intrinsic to plasma membrane	4	25	0.0792365	PTPRM, NMUR1, KIR2DS1, SGCE	12	1215	12782	3.50672	0.986332	0.760907	55.159

## Sheet: DOWN_DCL_B vs LCL_B
Annotation Cluster 1	Enrichment Score: 9.512514318519612
Category	Term	Count	%	PValue	Genes	List Total	Pop Hits	Pop Total	Fold Enrichment	Bonferroni	Benjamini	FDR
GOTERM_BP_FAT	GO:0006952~defense response	24	20.1681	3.70227e-12	C3AR1, CRISP3, KYNU, CCL3, IL8, S100A8, CYSLTR1, S100A9, LYZ, HP, IDO1, FPR2, S100A12, TNFAIP6, FOS, ORM1, FCGR1A, CNR2, PLA2G7, DEFA3, CSF3R, LTF, CD24, ALOX5	88	615	13528	5.99911	4.4168e-09	4.4168e-09	5.98097e-09
GOTERM_BP_FAT	GO:0006954~inflammatory response	17	14.2857	2.15858e-10	C3AR1, CCL3, IL8, S100A8, CYSLTR1, S100A9, LYZ, IDO1, FPR2, S100A12, FOS, ORM1, TNFAIP6, CNR2, PLA2G7, CD24, ALOX5	88	325	13528	8.04112	2.57518e-07	1.28759e-07	3.48717e-07
GOTERM_BP_FAT	GO:0009611~response to wounding	18	15.1261	3.62928e-08	C3AR1, CCL3, IL8, S100A8, CYSLTR1, S100A9, LYZ, IDO1, FPR2, SOD2, S100A12, FOS, ORM1, TNFAIP6, CNR2, PLA2G7, CD24, ALOX5	88	530	13528	5.22093	4.32964e-05	1.44323e-05	5.86307e-05
Annotation Cluster 2	Enrichment Score: 4.449461702424111
Category	Term	Count	%	PValue	Genes	List Total	Pop Hits	Pop Total	Fold Enrichment	Bonferroni	Benjamini	FDR
SP_PIR_KEYWORDS	disulfide bond	40	33.6134	1.12708e-08	C3AR1, CCL3, UTS2, MPZL2, CYSLTR1, GPR109B, MMP8, FPR1, PPT2, IFI30, HP, FPR2, JAG1, KIT, FCGR1A, CEACAM8, CSF3R, CEACAM6, FCER1G, LTF, SUCNR1, AMICA1, CEACAM1, C10ORF72, CRISP3, IL8, LYZ, SLC7A11, LCN2, IGSF6, ORM1, TNFAIP6, P2RY13, NPC2, SIGLEC5, P2RY14, VEGFA, PI3, DEFA3, TREM1	103	2924	19235	2.55469	2.23162e-06	2.23162e-06	1.41036e-05
UP_SEQ_FEATURE	disulfide bond	39	32.7731	1.71524e-08	C3AR1, CCL3, UTS2, MPZL2, CYSLTR1, GPR109B, MMP8, FPR1, PPT2, IFI30, HP, FPR2, JAG1, KIT, FCGR1A, CEACAM8, CSF3R, CEACAM6, FCER1G, LTF, SUCNR1, AMICA1, CEACAM1, C10ORF72, CRISP3, IL8, LYZ, LCN2, IGSF6, ORM1, TNFAIP6, P2RY13, NPC2, SIGLEC5, P2RY14, VEGFA, PI3, DEFA3, TREM1	103	2819	19113	2.56721	6.00331e-06	6.00331e-06	2.34589e-05
SP_PIR_KEYWORDS	signal	37	31.0924	5.42401e-06	CCL3, UTS2, MPZL2, MMP8, PPT2, IFI30, HP, JAG1, KIT, IL7R, FCGR1A, CEACAM8, TMEM123, CSF3R, CEACAM6, FCER1G, LTF, CD24, AMICA1, CEACAM1, C10ORF72, CRISP3, GLT1D1, IL8, LYZ, SOD2, LCN2, IGSF6, ORM1, TNFAIP6, NPC2, SIGLEC5, VEGFA, PI3, DEFA3, PLA2G7, TREM1	103	3250	19235	2.12605	0.00107338	0.000357922	0.00678704
UP_SEQ_FEATURE	signal peptide	37	31.0924	6.28992e-06	CCL3, UTS2, MPZL2, MMP8, PPT2, IFI30, HP, JAG1, KIT, IL7R, FCGR1A, CEACAM8, TMEM123, CSF3R, CEACAM6, FCER1G, LTF, CD24, AMICA1, CEACAM1, C10ORF72, CRISP3, GLT1D1, IL8, LYZ, SOD2, LCN2, IGSF6, ORM1, TNFAIP6, NPC2, SIGLEC5, VEGFA, PI3, DEFA3, PLA2G7, TREM1	103	3250	19113	2.11256	0.00219906	0.00110013	0.00860225
UP_SEQ_FEATURE	glycosylation site:N-linked (GlcNAc...)	38	31.9328	0.000483258	C3AR1, IER3, MPZL2, CYSLTR1, MMP8, FPR1, PPT2, IFI30, HP, FPR2, JAG1, KIT, IL7R, FCGR1A, CEACAM8, TMEM123, CNR2, CSF3R, LTF, CEACAM6, SUCNR1, CD24, AMICA1, CEACAM1, C10ORF72, CRISP3, SLC7A11, LCN2, ORM1, TNFAIP6, P2RY13, NPC2, SIGLEC5, P2RY14, CD82, VEGFA, PLA2G7, TREM1	103	4129	19113	1.70777	0.155644	0.0414133	0.65892
SP_PIR_KEYWORDS	glycoprotein	39	32.7731	0.000492898	C3AR1, IER3, MPZL2, CYSLTR1, MMP8, FPR1, PPT2, IFI30, HP, FPR2, JAG1, KIT, IL7R, FCGR1A, CEACAM8, TMEM123, CNR2, CSF3R, CEACAM6, LTF, SUCNR1, CD24, AMICA1, CEACAM1, C10ORF72, CRISP3, ANXA3, SLC7A11, LCN2, ORM1, TNFAIP6, P2RY13, NPC2, SIGLEC5, P2RY14, CD82, VEGFA, PLA2G7, TREM1	103	4318	19235	1.6867	0.0930045	0.0138486	0.615032
SP_PIR_KEYWORDS	Secreted	21	17.6471	0.000498688	CRISP3, UTS2, CCL3, GLT1D1, IL8, S100A8, S100A9, MMP8, HP, IL7R, LCN2, ORM1, NPC2, VEGFA, PI3, PLA2G7, DEFA3, CSF3R, LTF, TREM1, CEACAM1	103	1689	19235	2.32191	0.0940443	0.0122697	0.622237
GOTERM_CC_FAT	GO:0005576~extracellular region	24	20.1681	0.000695625	CRISP3, UTS2, CCL3, GLT1D1, IL8, MMP8, LYZ, IFI30, HP, KIT, JAG1, IL7R, LCN2, ORM1, NPC2, VEGFA, PI3, CEACAM8, PLA2G7, DEFA3, CSF3R, LTF, TREM1, CEACAM1	75	2010	12782	2.03495	0.0940881	0.0940881	0.819719
GOTERM_CC_FAT	GO:0005615~extracellular space	12	10.084	0.00184476	ORM1, UTS2, CCL3, IL8, VEGFA, CEACAM8, MMP8, DEFA3, LYZ, PLA2G7, HP, KIT	75	685	12782	2.98558	0.230641	0.122869	2.16038
GOTERM_CC_FAT	GO:0044421~extracellular region part	14	11.7647	0.00318462	CRISP3, CCL3, UTS2, IL8, MMP8, LYZ, HP, KIT, ORM1, PI3, CEACAM8, VEGFA, DEFA3, PLA2G7	75	960	12782	2.48539	0.364242	0.140134	3.7026
Annotation Cluster 3	Enrichment Score: 2.7254515531588472
Category	Term	Count	%	PValue	Genes	List Total	Pop Hits	Pop Total	Fold Enrichment	Bonferroni	Benjamini	FDR
SP_PIR_KEYWORDS	Immunoglobulin domain	12	10.084	3.97427e-05	IGSF6, MPZL2, SIGLEC5, FCGR1A, CEACAM8, CSF3R, CEACAM6, KIT, TREM1, AMICA1, C10ORF72, CEACAM1	103	470	19235	4.76802	0.00783833	0.0015726	0.04972
INTERPRO	IPR003599:Immunoglobulin subtype	10	8.40336	0.000130364	IGSF6, SIGLEC5, FCGR1A, CEACAM8, CEACAM6, KIT, TREM1, AMICA1, C10ORF72, CEACAM1	98	330	16659	5.15121	0.02992	0.02992	0.167348
SMART	SM00409:IG	10	8.40336	0.000166319	IGSF6, SIGLEC5, FCGR1A, CEACAM8, CEACAM6, KIT, TREM1, AMICA1, C10ORF72, CEACAM1	57	330	9079	4.82669	0.00943618	0.00943618	0.164737
INTERPRO	IPR013783:Immunoglobulin-like fold	12	10.084	0.000367357	IGSF6, MPZL2, SIGLEC5, FCGR1A, CEACAM8, CEACAM6, NFKB2, KIT, TREM1, AMICA1, C10ORF72, CEACAM1	98	553	16659	3.68875	0.0820477	0.0211751	0.470916
UP_SEQ_FEATURE	domain:Ig-like V-type	6	5.04202	0.000534323	MPZL2, SIGLEC5, CEACAM8, CEACAM6, TREM1, CEACAM1	103	124	19113	8.97886	0.170608	0.0367214	0.728312
INTERPRO	IPR013106:Immunoglobulin V-set	8	6.72269	0.000627689	IGSF6, MPZL2, SIGLEC5, CEACAM8, CEACAM6, TREM1, AMICA1, CEACAM1	98	249	16659	5.46152	0.136099	0.0288356	0.803396
INTERPRO	IPR007110:Immunoglobulin-like	10	8.40336	0.00257019	IGSF6, MPZL2, SIGLEC5, FCGR1A, CEACAM8, CEACAM6, KIT, AMICA1, C10ORF72, CEACAM1	98	501	16659	3.39301	0.450982	0.0722129	3.2521
UP_SEQ_FEATURE	domain:Ig-like C2-type 1	6	5.04202	0.00352343	SIGLEC5, FCGR1A, CEACAM8, CEACAM6, KIT, CEACAM1	103	190	19113	5.85989	0.709276	0.14309	4.71277
UP_SEQ_FEATURE	domain:Ig-like C2-type 2	6	5.04202	0.0036031	SIGLEC5, FCGR1A, CEACAM8, CEACAM6, KIT, CEACAM1	103	191	19113	5.82921	0.717298	0.130966	4.8169
INTERPRO	IPR013151:Immunoglobulin	6	5.04202	0.00653244	SIGLEC5, FCGR1A, CEACAM8, CEACAM6, KIT, CEACAM1	98	202	16659	5.0492	0.782825	0.141617	8.075
INTERPRO	IPR003598:Immunoglobulin subtype 2	5	4.20168	0.0318141	SIGLEC5, FCGR1A, CEACAM6, KIT, CEACAM1	98	205	16659	4.14609	0.999465	0.416134	33.9895
SMART	SM00408:IGc2	5	4.20168	0.0372449	SIGLEC5, FCGR1A, CEACAM6, KIT, CEACAM1	57	205	9079	3.8849	0.885078	0.513816	31.3555
Annotation Cluster 4	Enrichment Score: 2.58626257783381
Category	Term	Count	%	PValue	Genes	List Total	Pop Hits	Pop Total	Fold Enrichment	Bonferroni	Benjamini	FDR
GOTERM_BP_FAT	GO:0007610~behavior	15	12.605	1.58916e-06	EGR1, C3AR1, CCL3, IL8, CYSLTR1, S100A9, NR4A2, FPR1, IDO1, FPR2, FOSB, KIT, SOD2, FOS, CNR2	88	469	13528	4.91665	0.00189408	0.000379103	0.00256725
SP_PIR_KEYWORDS	chemotaxis	7	5.88235	2.25628e-06	C3AR1, CCL3, S100A8, IL8, S100A9, FPR1, FPR2	103	72	19235	18.156	0.000446643	0.000223347	0.00282332
GOTERM_BP_FAT	GO:0007626~locomotory behavior	9	7.56303	0.000374762	C3AR1, CCL3, CYSLTR1, IL8, S100A9, NR4A2, FPR1, FPR2, SOD2	88	274	13528	5.04944	0.360568	0.0437323	0.603708
GOTERM_BP_FAT	GO:0042330~taxis	7	5.88235	0.000571368	C3AR1, CCL3, CYSLTR1, IL8, S100A9, FPR1, FPR2	88	160	13528	6.72557	0.494313	0.0601031	0.919054
GOTERM_BP_FAT	GO:0006935~chemotaxis	7	5.88235	0.000571368	C3AR1, CCL3, CYSLTR1, IL8, S100A9, FPR1, FPR2	88	160	13528	6.72557	0.494313	0.0601031	0.919054
GOTERM_BP_FAT	GO:0006928~cell motion	9	7.56303	0.0112754	CCL3, IL8, S100A9, NR4A2, FPR1, KIT, FPR2, CD24, CEACAM1	88	475	13528	2.91273	0.999999	0.286946	16.7388
KEGG_PATHWAY	hsa04080:Neuroactive ligand-receptor interaction	7	5.88235	0.0319311	C3AR1, P2RY13, CYSLTR1, P2RY14, CNR2, FPR1, FPR2	49	256	5085	2.83761	0.88256	0.657305	28.237
Annotation Cluster 5	Enrichment Score: 2.3907940778984984
Category	Term	Count	%	PValue	Genes	List Total	Pop Hits	Pop Total	Fold Enrichment	Bonferroni	Benjamini	FDR
SP_PIR_KEYWORDS	Antimicrobial	6	5.04202	3.74735e-05	S100A8, S100A9, DEFA3, LYZ, LTF, S100A12	103	71	19235	15.7815	0.00739244	0.00185326	0.0468818
GOTERM_BP_FAT	GO:0042742~defense response to bacterium	4	3.36134	0.0354649	DEFA3, LYZ, LTF, S100A12	88	112	13528	5.49026	1	0.495294	44.1968
SP_PIR_KEYWORDS	antibiotic	3	2.52101	0.0505935	DEFA3, LTF, S100A12	103	68	19235	8.23886	0.999966	0.417859	47.7782
Annotation Cluster 6	Enrichment Score: 2.1320817628768007
Category	Term	Count	%	PValue	Genes	List Total	Pop Hits	Pop Total	Fold Enrichment	Bonferroni	Benjamini	FDR
GOTERM_BP_FAT	GO:0002237~response to molecule of bacterial origin	6	5.04202	0.000226603	FOS, IRAK3, SOCS1, NFKBIA, IDO1, CD24	88	86	13528	10.7252	0.236902	0.0295942	0.365448
GOTERM_BP_FAT	GO:0032496~response to lipopolysaccharide	5	4.20168	0.00151066	FOS, IRAK3, SOCS1, NFKBIA, IDO1	88	77	13528	9.98229	0.835292	0.0953427	2.41273
SP_PIR_KEYWORDS	Signal transduction inhibitor	3	2.52101	0.0156015	RGS1, RGS2, SOCS1	103	36	19235	15.5623	0.955553	0.199397	17.8617
GOTERM_BP_FAT	GO:0009968~negative regulation of signal transduction	5	4.20168	0.0540633	IRAK3, RGS1, RGS2, SOCS1, NFKBIA	88	221	13528	3.47799	1	0.56344	59.2569
Annotation Cluster 7	Enrichment Score: 2.030279970542685
Category	Term	Count	%	PValue	Genes	List Total	Pop Hits	Pop Total	Fold Enrichment	Bonferroni	Benjamini	FDR
INTERPRO	IPR002286:P2 purinoceptor	4	3.36134	0.000271952	P2RY13, P2RY14, GPR109B, SUCNR1	98	22	16659	30.9072	0.0614072	0.0209029	0.348813
GOTERM_MF_FAT	GO:0001608~nucleotide receptor activity, G-protein coupled	4	3.36134	0.000538817	P2RY13, P2RY14, GPR109B, SUCNR1	73	29	12983	24.5309	0.128409	0.128409	0.699884
GOTERM_MF_FAT	GO:0045028~purinergic nucleotide receptor activity, G-protein coupled	4	3.36134	0.000538817	P2RY13, P2RY14, GPR109B, SUCNR1	73	29	12983	24.5309	0.128409	0.128409	0.699884
SP_PIR_KEYWORDS	cell membrane	24	20.1681	0.000983546	C3AR1, CYSLTR1, S100A8, GPR109B, S100A9, FPR1, CLDN22, FPR2, IL7R, P2RY13, FCGR1A, P2RY14, CNR2, CEACAM8, CSF3R, CEACAM6, FCER1G, SUCNR1, CD24, TREM1, AMICA1, C10ORF72, CEACAM1, GBP1	103	2194	19235	2.04282	0.177032	0.021416	1.2238
GOTERM_MF_FAT	GO:0001614~purinergic nucleotide receptor activity	4	3.36134	0.001024	P2RY13, P2RY14, GPR109B, SUCNR1	73	36	12983	19.761	0.229915	0.122455	1.32623
GOTERM_MF_FAT	GO:0016502~nucleotide receptor activity	4	3.36134	0.001024	P2RY13, P2RY14, GPR109B, SUCNR1	73	36	12983	19.761	0.229915	0.122455	1.32623
GOTERM_BP_FAT	GO:0007166~cell surface receptor linked signal transduction	23	19.3277	0.00278437	C3AR1, CCL3, CYSLTR1, IL8, STAP1, GPR109B, FPR1, NFKBIA, KIT, JAG1, FPR2, IL7R, IGSF6, P2RY13, FOS, RGS1, P2RY14, VEGFA, CNR2, FCER1G, SUCNR1, CD24, CEACAM1	88	1856	13528	1.90503	0.964077	0.134654	4.40445
SP_PIR_KEYWORDS	receptor	18	15.1261	0.00388597	C3AR1, CYSLTR1, GPR109B, NR4A2, FPR1, KIT, FPR2, IL7R, P2RY13, IRAK3, FCGR1A, P2RY14, CNR2, TMEM123, CSF3R, FCER1G, SUCNR1, TREM1	103	1583	19235	2.12347	0.537413	0.0676843	4.75534
INTERPRO	IPR000276:7TM GPCR, rhodopsin-like	10	8.40336	0.0257042	C3AR1, P2RY13, CYSLTR1, P2RY14, GPR109B, CNR2, FPR1, SUCNR1, FPR2, CEACAM1	98	727	16659	2.33824	0.997683	0.372947	28.4332
KEGG_PATHWAY	hsa04080:Neuroactive ligand-receptor interaction	7	5.88235	0.0319311	C3AR1, P2RY13, CYSLTR1, P2RY14, CNR2, FPR1, FPR2	49	256	5085	2.83761	0.88256	0.657305	28.237
Annotation Cluster 8	Enrichment Score: 1.986630521458451
Category	Term	Count	%	PValue	Genes	List Total	Pop Hits	Pop Total	Fold Enrichment	Bonferroni	Benjamini	FDR
UP_SEQ_FEATURE	topological domain:Extracellular	30	25.2101	0.000143744	C3AR1, KCNJ15, IER3, MPZL2, AQP9, CYSLTR1, GPR109B, FPR1, JAG1, KIT, FPR2, IL7R, FCGR1A, TMEM123, CNR2, CSF3R, FCER1G, SUCNR1, AMICA1, C10ORF72, CEACAM1, STX3, CLDN22, SLC7A11, IGSF6, P2RY13, SIGLEC5, P2RY14, CD82, TREM1	103	2719	19113	2.0474	0.0490692	0.0166315	0.196417
UP_SEQ_FEATURE	glycosylation site:N-linked (GlcNAc...)	38	31.9328	0.000483258	C3AR1, IER3, MPZL2, CYSLTR1, MMP8, FPR1, PPT2, IFI30, HP, FPR2, JAG1, KIT, IL7R, FCGR1A, CEACAM8, TMEM123, CNR2, CSF3R, LTF, CEACAM6, SUCNR1, CD24, AMICA1, CEACAM1, C10ORF72, CRISP3, SLC7A11, LCN2, ORM1, TNFAIP6, P2RY13, NPC2, SIGLEC5, P2RY14, CD82, VEGFA, PLA2G7, TREM1	103	4129	19113	1.70777	0.155644	0.0414133	0.65892
SP_PIR_KEYWORDS	glycoprotein	39	32.7731	0.000492898	C3AR1, IER3, MPZL2, CYSLTR1, MMP8, FPR1, PPT2, IFI30, HP, FPR2, JAG1, KIT, IL7R, FCGR1A, CEACAM8, TMEM123, CNR2, CSF3R, CEACAM6, LTF, SUCNR1, CD24, AMICA1, CEACAM1, C10ORF72, CRISP3, ANXA3, SLC7A11, LCN2, ORM1, TNFAIP6, P2RY13, NPC2, SIGLEC5, P2RY14, CD82, VEGFA, PLA2G7, TREM1	103	4318	19235	1.6867	0.0930045	0.0138486	0.615032
SP_PIR_KEYWORDS	cell membrane	24	20.1681	0.000983546	C3AR1, CYSLTR1, S100A8, GPR109B, S100A9, FPR1, CLDN22, FPR2, IL7R, P2RY13, FCGR1A, P2RY14, CNR2, CEACAM8, CSF3R, CEACAM6, FCER1G, SUCNR1, CD24, TREM1, AMICA1, C10ORF72, CEACAM1, GBP1	103	2194	19235	2.04282	0.177032	0.021416	1.2238
SP_PIR_KEYWORDS	receptor	18	15.1261	0.00388597	C3AR1, CYSLTR1, GPR109B, NR4A2, FPR1, KIT, FPR2, IL7R, P2RY13, IRAK3, FCGR1A, P2RY14, CNR2, TMEM123, CSF3R, FCER1G, SUCNR1, TREM1	103	1583	19235	2.12347	0.537413	0.0676843	4.75534
GOTERM_CC_FAT	GO:0005886~plasma membrane	34	28.5714	0.00421346	C3AR1, KCNJ15, AQP9, CYSLTR1, GPR109B, FPR1, JAG1, KIT, FPR2, IL7R, FCGR1A, CEACAM8, TMEM123, CNR2, CSF3R, FCER1G, CEACAM6, SUCNR1, CD24, AMICA1, C10ORF72, CEACAM1, STX3, CLDN22, SLC7A11, S100A12, IGSF6, P2RY13, RGS1, P2RY14, CD82, ALOX5, TREM1, GBP1	75	3777	12782	1.53416	0.450955	0.139201	4.87169
UP_SEQ_FEATURE	topological domain:Cytoplasmic	30	25.2101	0.00476459	C3AR1, KCNJ15, IER3, MPZL2, AQP9, CYSLTR1, GPR109B, FPR1, JAG1, KIT, FPR2, IL7R, FCGR1A, TMEM123, CNR2, CSF3R, FCER1G, SUCNR1, AMICA1, C10ORF72, CEACAM1, STX3, CLDN22, SLC7A11, IGSF6, P2RY13, SIGLEC5, P2RY14, CD82, TREM1	103	3374	19113	1.64994	0.812052	0.14098	6.32324
GOTERM_CC_FAT	GO:0031226~intrinsic to plasma membrane	15	12.605	0.00914682	C3AR1, KCNJ15, AQP9, CYSLTR1, GPR109B, JAG1, IGSF6, CD82, CNR2, CEACAM8, CEACAM6, CSF3R, FCER1G, CD24, CEACAM1	75	1215	12782	2.10403	0.72878	0.229692	10.2991
GOTERM_CC_FAT	GO:0044459~plasma membrane part	22	18.4874	0.0115979	C3AR1, KCNJ15, STX3, AQP9, CYSLTR1, GPR109B, CLDN22, KIT, JAG1, IL7R, IGSF6, CD82, CNR2, TMEM123, CEACAM8, CSF3R, CEACAM6, FCER1G, CD24, AMICA1, CEACAM1, GBP1	75	2203	12782	1.70195	0.809201	0.241255	12.8889
GOTERM_CC_FAT	GO:0005887~integral to plasma membrane	14	11.7647	0.0179523	C3AR1, KCNJ15, AQP9, CYSLTR1, GPR109B, JAG1, IGSF6, CD82, CNR2, CEACAM8, CEACAM6, CSF3R, FCER1G, CEACAM1	75	1188	12782	2.0084	0.923647	0.248603	19.2874
Annotation Cluster 9	Enrichment Score: 1.9202806649435447
Category	Term	Count	%	PValue	Genes	List Total	Pop Hits	Pop Total	Fold Enrichment	Bonferroni	Benjamini	FDR
GOTERM_BP_FAT	GO:0043067~regulation of programmed cell death	13	10.9244	0.00561845	IER3, DUSP1, GPR109B, VEGFA, NR4A2, NFKBIA, HSPA1A, IDO1, KIT, PMAIP1, HSPA1B, CD24, DDIT3, SOD2	88	812	13528	2.46115	0.998796	0.194933	8.7002
GOTERM_BP_FAT	GO:0010941~regulation of cell death	13	10.9244	0.00578285	IER3, DUSP1, GPR109B, VEGFA, NR4A2, NFKBIA, HSPA1A, IDO1, KIT, PMAIP1, HSPA1B, CD24, DDIT3, SOD2	88	815	13528	2.45209	0.999011	0.19444	8.94374
GOTERM_BP_FAT	GO:0043069~negative regulation of programmed cell death	8	6.72269	0.00830613	IER3, VEGFA, NR4A2, NFKBIA, HSPA1A, IDO1, KIT, HSPA1B, SOD2	88	359	13528	3.42568	0.999952	0.247461	12.6061
GOTERM_BP_FAT	GO:0060548~negative regulation of cell death	8	6.72269	0.00842755	IER3, VEGFA, NR4A2, NFKBIA, HSPA1A, IDO1, KIT, HSPA1B, SOD2	88	360	13528	3.41616	0.999959	0.244566	12.7788
GOTERM_BP_FAT	GO:0042981~regulation of apoptosis	12	10.084	0.0137525	IER3, DUSP1, GPR109B, VEGFA, NR4A2, NFKBIA, HSPA1A, IDO1, PMAIP1, HSPA1B, CD24, DDIT3, SOD2	88	804	13528	2.29444	1	0.325206	20.0455
GOTERM_BP_FAT	GO:0043066~negative regulation of apoptosis	7	5.88235	0.0264223	IER3, VEGFA, NR4A2, NFKBIA, HSPA1A, IDO1, HSPA1B, SOD2	88	354	13528	3.0398	1	0.459002	35.1173
GOTERM_BP_FAT	GO:0006916~anti-apoptosis	5	4.20168	0.0437346	IER3, VEGFA, NFKBIA, HSPA1A, HSPA1B, SOD2	88	206	13528	3.73124	1	0.538466	51.4436
Annotation Cluster 10	Enrichment Score: 1.9041825564953943
Category	Term	Count	%	PValue	Genes	List Total	Pop Hits	Pop Total	Fold Enrichment	Bonferroni	Benjamini	FDR
GOTERM_BP_FAT	GO:0002237~response to molecule of bacterial origin	6	5.04202	0.000226603	FOS, IRAK3, SOCS1, NFKBIA, IDO1, CD24	88	86	13528	10.7252	0.236902	0.0295942	0.365448
GOTERM_BP_FAT	GO:0034097~response to cytokine stimulus	5	4.20168	0.001661	FOS, IRAK3, KYNU, SOCS1, JUNB	88	79	13528	9.72957	0.862375	0.0991172	2.64982
GOTERM_BP_FAT	GO:0032570~response to progesterone stimulus	3	2.52101	0.00720526	FOS, SOCS1, JUNB	88	20	13528	23.0591	0.999821	0.224103	11.0256
GOTERM_BP_FAT	GO:0048545~response to steroid hormone stimulus	5	4.20168	0.0352005	FOS, DUSP1, SOCS1, CD24, JUNB	88	192	13528	4.00331	1	0.49819	43.9491
GOTERM_BP_FAT	GO:0009719~response to endogenous stimulus	7	5.88235	0.0461373	FOS, DUSP1, SOCS1, NR4A2, CD24, JUNB, DDIT3	88	405	13528	2.65701	1	0.547827	53.3775
GOTERM_BP_FAT	GO:0042493~response to drug	5	4.20168	0.0504845	FOS, SOCS1, JUNB, DDIT3, SOD2	88	216	13528	3.5585	1	0.551845	56.694
Annotation Cluster 11	Enrichment Score: 1.857219158704079
Category	Term	Count	%	PValue	Genes	List Total	Pop Hits	Pop Total	Fold Enrichment	Bonferroni	Benjamini	FDR
GOTERM_BP_FAT	GO:0009617~response to bacterium	10	8.40336	3.99425e-06	FOS, IRAK3, SOCS1, DEFA3, LYZ, NFKBIA, LTF, IDO1, CD24, S100A12	88	193	13528	7.96514	0.00475381	0.000680504	0.00645248
GOTERM_BP_FAT	GO:0002237~response to molecule of bacterial origin	6	5.04202	0.000226603	FOS, IRAK3, SOCS1, NFKBIA, IDO1, CD24	88	86	13528	10.7252	0.236902	0.0295942	0.365448
GOTERM_BP_FAT	GO:0032103~positive regulation of response to external stimulus	5	4.20168	0.000755647	IL8, VEGFA, FCER1G, IDO1, CD24	88	64	13528	12.0099	0.594173	0.0723978	1.21378
GOTERM_BP_FAT	GO:0048584~positive regulation of response to stimulus	8	6.72269	0.000804103	C3AR1, IRAK3, IL8, VEGFA, NFKBIA, FCER1G, IDO1, CD24	88	236	13528	5.21109	0.616985	0.0711626	1.29114
GOTERM_BP_FAT	GO:0002684~positive regulation of immune system process	8	6.72269	0.000844926	C3AR1, IRAK3, VEGFA, NFKBIA, FCER1G, IDO1, CD24, IL7R	88	238	13528	5.1673	0.635206	0.0694972	1.35627
GOTERM_BP_FAT	GO:0031349~positive regulation of defense response	5	4.20168	0.00123891	IRAK3, NFKBIA, FCER1G, IDO1, CD24	88	73	13528	10.5293	0.77212	0.0882901	1.98277
GOTERM_BP_FAT	GO:0032496~response to lipopolysaccharide	5	4.20168	0.00151066	FOS, IRAK3, SOCS1, NFKBIA, IDO1	88	77	13528	9.98229	0.835292	0.0953427	2.41273
GOTERM_BP_FAT	GO:0050778~positive regulation of immune response	6	5.04202	0.00241142	C3AR1, IRAK3, NFKBIA, FCER1G, IDO1, CD24	88	145	13528	6.36113	0.943882	0.122714	3.82525
GOTERM_BP_FAT	GO:0002822~regulation of adaptive immune response based on somatic recombination of immune receptors built from immunoglobulin superfamily domains	4	3.36134	0.00529631	FCER1G, IDO1, CD24, IL7R	88	55	13528	11.1802	0.998227	0.20249	8.2212
GOTERM_BP_FAT	GO:0002764~immune response-regulating signal transduction	4	3.36134	0.00557039	C3AR1, IRAK3, NFKBIA, CD24	88	56	13528	10.9805	0.998724	0.199193	8.62889
GOTERM_BP_FAT	GO:0002819~regulation of adaptive immune response	4	3.36134	0.00557039	FCER1G, IDO1, CD24, IL7R	88	56	13528	10.9805	0.998724	0.199193	8.62889
GOTERM_CC_FAT	GO:0009986~cell surface	7	5.88235	0.0153062	HSPA2, VEGFA, TMEM123, FCER1G, KIT, CD24, IL7R	75	348	12782	3.42812	0.888115	0.268675	16.6771
GOTERM_BP_FAT	GO:0002824~positive regulation of adaptive immune response based on somatic recombination of immune receptors built from immunoglobulin superfamily domains	3	2.52101	0.0158252	FCER1G, IDO1, CD24	88	30	13528	15.3727	1	0.351121	22.7172
GOTERM_BP_FAT	GO:0050729~positive regulation of inflammatory response	3	2.52101	0.0158252	FCER1G, IDO1, CD24	88	30	13528	15.3727	1	0.351121	22.7172
GOTERM_BP_FAT	GO:0002683~negative regulation of immune system process	4	3.36134	0.0163131	IRAK3, IDO1, CD24, IL7R	88	83	13528	7.40854	1	0.353411	23.3338
GOTERM_BP_FAT	GO:0002821~positive regulation of adaptive immune response	3	2.52101	0.0168466	FCER1G, IDO1, CD24	88	31	13528	14.8768	1	0.350311	24.0029
GOTERM_CC_FAT	GO:0009897~external side of plasma membrane	5	4.20168	0.0169002	TMEM123, FCER1G, KIT, CD24, IL7R	75	170	12782	5.01255	0.911108	0.261063	18.2586
GOTERM_BP_FAT	GO:0032101~regulation of response to external stimulus	5	4.20168	0.0192565	IL8, VEGFA, FCER1G, IDO1, CD24	88	159	13528	4.83419	1	0.383238	26.9569
GOTERM_BP_FAT	GO:0001818~negative regulation of cytokine production	3	2.52101	0.0247428	IRAK3, IDO1, CD24	88	38	13528	12.1364	1	0.443489	33.2854
GOTERM_BP_FAT	GO:0002697~regulation of immune effector process	4	3.36134	0.0272581	IRAK3, FCER1G, CD24, IL7R	88	101	13528	6.08821	1	0.456954	36.0114
GOTERM_BP_FAT	GO:0002757~immune response-activating signal transduction	3	2.52101	0.0440591	C3AR1, IRAK3, NFKBIA	88	52	13528	8.86888	1	0.536031	51.7091
GOTERM_BP_FAT	GO:0002706~regulation of lymphocyte mediated immunity	3	2.52101	0.0471601	FCER1G, CD24, IL7R	88	54	13528	8.5404	1	0.545918	54.1785
GOTERM_BP_FAT	GO:0002703~regulation of leukocyte mediated immunity	3	2.52101	0.058609	FCER1G, CD24, IL7R	88	61	13528	7.56036	1	0.580257	62.3073
Annotation Cluster 12	Enrichment Score: 1.4769769617928874
Category	Term	Count	%	PValue	Genes	List Total	Pop Hits	Pop Total	Fold Enrichment	Bonferroni	Benjamini	FDR
GOTERM_BP_FAT	GO:0042592~homeostatic process	13	10.9244	0.00300933	C3AR1, CCL3, AQP9, CYSLTR1, GPR109B, HP, IL7R, DDIT3, SOD2, NPC2, VEGFA, LTF, CD24	88	751	13528	2.66106	0.972554	0.133958	4.75225
GOTERM_BP_FAT	GO:0055066~di-, tri-valent inorganic cation homeostasis	7	5.88235	0.00438158	C3AR1, CCL3, CYSLTR1, LTF, HP, CD24, SOD2	88	239	13528	4.50247	0.994693	0.176364	6.84817
GOTERM_BP_FAT	GO:0048878~chemical homeostasis	10	8.40336	0.00555005	C3AR1, CCL3, NPC2, AQP9, CYSLTR1, VEGFA, LTF, HP, CD24, SOD2	88	512	13528	3.00249	0.998693	0.204634	8.59868
GOTERM_BP_FAT	GO:0055080~cation homeostasis	7	5.88235	0.0102463	C3AR1, CCL3, CYSLTR1, LTF, HP, CD24, SOD2	88	286	13528	3.76256	0.999995	0.28257	15.3278
GOTERM_BP_FAT	GO:0030005~cellular di-, tri-valent inorganic cation homeostasis	6	5.04202	0.0154679	C3AR1, CCL3, CYSLTR1, LTF, HP, CD24	88	227	13528	4.06328	1	0.351113	22.2627
GOTERM_BP_FAT	GO:0055072~iron ion homeostasis	3	2.52101	0.0223573	LTF, HP, SOD2	88	36	13528	12.8106	1	0.423344	30.5997
GOTERM_BP_FAT	GO:0030003~cellular cation homeostasis	6	5.04202	0.0238565	C3AR1, CCL3, CYSLTR1, LTF, HP, CD24	88	254	13528	3.63135	1	0.437923	32.2992
GOTERM_BP_FAT	GO:0019725~cellular homeostasis	8	6.72269	0.0302718	C3AR1, CCL3, CYSLTR1, LTF, HP, CD24, DDIT3, SOD2	88	466	13528	2.63909	1	0.474482	39.14
GOTERM_BP_FAT	GO:0006873~cellular ion homeostasis	7	5.88235	0.0333108	C3AR1, CCL3, CYSLTR1, LTF, HP, CD24, SOD2	88	374	13528	2.87725	1	0.490136	42.149
GOTERM_BP_FAT	GO:0055082~cellular chemical homeostasis	7	5.88235	0.0355857	C3AR1, CCL3, CYSLTR1, LTF, HP, CD24, SOD2	88	380	13528	2.83182	1	0.491063	44.3096
GOTERM_BP_FAT	GO:0050801~ion homeostasis	7	5.88235	0.0479892	C3AR1, CCL3, CYSLTR1, LTF, HP, CD24, SOD2	88	409	13528	2.63103	1	0.542635	54.8184
Annotation Cluster 13	Enrichment Score: 1.472357365064694
Category	Term	Count	%	PValue	Genes	List Total	Pop Hits	Pop Total	Fold Enrichment	Bonferroni	Benjamini	FDR
GOTERM_BP_FAT	GO:0006928~cell motion	9	7.56303	0.0112754	CCL3, IL8, S100A9, NR4A2, FPR1, KIT, FPR2, CD24, CEACAM1	88	475	13528	2.91273	0.999999	0.286946	16.7388
GOTERM_BP_FAT	GO:0016477~cell migration	6	5.04202	0.0325332	IL8, S100A9, NR4A2, KIT, CD24, CEACAM1	88	276	13528	3.3419	1	0.487662	41.3927
GOTERM_BP_FAT	GO:0048870~cell motility	6	5.04202	0.0477593	IL8, S100A9, NR4A2, KIT, CD24, CEACAM1	88	307	13528	3.00444	1	0.545679	54.6418
GOTERM_BP_FAT	GO:0051674~localization of cell	6	5.04202	0.0477593	IL8, S100A9, NR4A2, KIT, CD24, CEACAM1	88	307	13528	3.00444	1	0.545679	54.6418
GOTERM_BP_FAT	GO:0050900~leukocyte migration	3	2.52101	0.0519564	IL8, S100A9, CD24	88	57	13528	8.09091	1	0.557827	57.7659
Annotation Cluster 14	Enrichment Score: 1.3938358162293718
Category	Term	Count	%	PValue	Genes	List Total	Pop Hits	Pop Total	Fold Enrichment	Bonferroni	Benjamini	FDR
SP_PIR_KEYWORDS	Antimicrobial	6	5.04202	3.74735e-05	S100A8, S100A9, DEFA3, LYZ, LTF, S100A12	103	71	19235	15.7815	0.00739244	0.00185326	0.0468818
UP_SEQ_FEATURE	calcium-binding region:1; low affinity	3	2.52101	0.00408102	S100A8, S100A9, S100A12	103	18	19113	30.9272	0.760997	0.133357	5.43942
UP_SEQ_FEATURE	calcium-binding region:2; high affinity	3	2.52101	0.00554338	S100A8, S100A9, S100A12	103	21	19113	26.509	0.857096	0.149671	7.32084
INTERPRO	IPR013787:S100/CaBP-9k-type, calcium binding, subdomain	3	2.52101	0.0107136	S100A8, S100A9, S100A12	98	27	16659	18.8878	0.91871	0.204001	12.9232
PIR_SUPERFAMILY	PIRSF002353:S-100 protein	3	2.52101	0.0114656	S100A8, S100A9, S100A12	65	19	7396	17.966	0.559021	0.335937	11.2805
INTERPRO	IPR001751:S100/CaBP-9k-type, calcium binding	3	2.52101	0.0114943	S100A8, S100A9, S100A12	98	28	16659	18.2132	0.932369	0.201063	13.8019
SP_PIR_KEYWORDS	calcium binding	4	3.36134	0.0174665	S100A8, S100A9, ANXA3, S100A12	103	103	19235	7.25233	0.969467	0.207526	19.7879
SP_PIR_KEYWORDS	EF hand	3	2.52101	0.0403901	S100A8, S100A9, S100A12	103	60	19235	9.33738	0.999715	0.381334	40.304
Annotation Cluster 15	Enrichment Score: 1.3411112929004345
Category	Term	Count	%	PValue	Genes	List Total	Pop Hits	Pop Total	Fold Enrichment	Bonferroni	Benjamini	FDR
GOTERM_BP_FAT	GO:0043067~regulation of programmed cell death	13	10.9244	0.00561845	IER3, DUSP1, GPR109B, VEGFA, NR4A2, NFKBIA, HSPA1A, IDO1, KIT, PMAIP1, HSPA1B, CD24, DDIT3, SOD2	88	812	13528	2.46115	0.998796	0.194933	8.7002
GOTERM_BP_FAT	GO:0010941~regulation of cell death	13	10.9244	0.00578285	IER3, DUSP1, GPR109B, VEGFA, NR4A2, NFKBIA, HSPA1A, IDO1, KIT, PMAIP1, HSPA1B, CD24, DDIT3, SOD2	88	815	13528	2.45209	0.999011	0.19444	8.94374
GOTERM_BP_FAT	GO:0016265~death	12	10.084	0.0065481	IER3, GPR109B, TMEM123, NR4A2, LYZ, NFKBIA, KIT, PMAIP1, CD24, GADD45B, PPP1R15A, SOD2	88	724	13528	2.54797	0.999605	0.211405	10.0694
GOTERM_BP_FAT	GO:0042981~regulation of apoptosis	12	10.084	0.0137525	IER3, DUSP1, GPR109B, VEGFA, NR4A2, NFKBIA, HSPA1A, IDO1, PMAIP1, HSPA1B, CD24, DDIT3, SOD2	88	804	13528	2.29444	1	0.325206	20.0455
GOTERM_BP_FAT	GO:0008219~cell death	11	9.2437	0.0168036	IER3, GPR109B, TMEM123, LYZ, NFKBIA, KIT, PMAIP1, CD24, GADD45B, PPP1R15A, SOD2	88	719	13528	2.35188	1	0.355642	23.9491
GOTERM_BP_FAT	GO:0012501~programmed cell death	9	7.56303	0.042539	IER3, GPR109B, NFKBIA, KIT, PMAIP1, CD24, GADD45B, PPP1R15A, SOD2	88	611	13528	2.2644	1	0.533571	50.4535
Annotation Cluster 16	Enrichment Score: 1.280580086666625
Category	Term	Count	%	PValue	Genes	List Total	Pop Hits	Pop Total	Fold Enrichment	Bonferroni	Benjamini	FDR
GOTERM_BP_FAT	GO:0019674~NAD metabolic process	3	2.52101	0.0111426	NAMPT, KYNU, IDO1	88	25	13528	18.4473	0.999998	0.290194	16.558
GOTERM_BP_FAT	GO:0006769~nicotinamide metabolic process	3	2.52101	0.0272274	NAMPT, KYNU, IDO1	88	40	13528	11.5295	1	0.462792	35.9787
GOTERM_BP_FAT	GO:0046496~nicotinamide nucleotide metabolic process	3	2.52101	0.0272274	NAMPT, KYNU, IDO1	88	40	13528	11.5295	1	0.462792	35.9787
GOTERM_BP_FAT	GO:0009820~alkaloid metabolic process	3	2.52101	0.0285059	NAMPT, KYNU, IDO1	88	41	13528	11.2483	1	0.46597	37.3246
GOTERM_BP_FAT	GO:0019362~pyridine nucleotide metabolic process	3	2.52101	0.0298082	NAMPT, KYNU, IDO1	88	42	13528	10.9805	1	0.475168	38.6682
GOTERM_BP_FAT	GO:0006733~oxidoreduction coenzyme metabolic process	3	2.52101	0.0440591	NAMPT, KYNU, IDO1	88	52	13528	8.86888	1	0.536031	51.7091
REACTOME_PATHWAY	REACT_11193:Metabolism of vitamins and cofactors	3	2.52101	0.0459585	NAMPT, KYNU, IDO1	25	49	3398	8.32163	0.627683	0.389822	30.4605
GOTERM_BP_FAT	GO:0043603~cellular amide metabolic process	3	2.52101	0.0503387	NAMPT, KYNU, IDO1	88	56	13528	8.23539	1	0.555483	56.5865
Annotation Cluster 17	Enrichment Score: 1.2631818276873754
Category	Term	Count	%	PValue	Genes	List Total	Pop Hits	Pop Total	Fold Enrichment	Bonferroni	Benjamini	FDR
GOTERM_BP_FAT	GO:0009991~response to extracellular stimulus	7	5.88235	0.00291947	FOS, KYNU, DUSP1, NR4A2, ALOX5, DDIT3, SOD2	88	220	13528	4.89132	0.969439	0.135267	4.61347
GOTERM_BP_FAT	GO:0010035~response to inorganic substance	6	5.04202	0.0103119	FOS, AQP9, DUSP1, NR4A2, DDIT3, SOD2	88	205	13528	4.49933	0.999996	0.277775	15.4183
GOTERM_BP_FAT	GO:0000302~response to reactive oxygen species	4	3.36134	0.0124356	FOS, DUSP1, DDIT3, SOD2	88	75	13528	8.19879	1	0.305188	18.3032
GOTERM_BP_FAT	GO:0031667~response to nutrient levels	5	4.20168	0.0381258	KYNU, DUSP1, ALOX5, DDIT3, SOD2	88	197	13528	3.90171	1	0.510046	46.6324
GOTERM_BP_FAT	GO:0009719~response to endogenous stimulus	7	5.88235	0.0461373	FOS, DUSP1, SOCS1, NR4A2, CD24, JUNB, DDIT3	88	405	13528	2.65701	1	0.547827	53.3775
GOTERM_BP_FAT	GO:0042542~response to hydrogen peroxide	3	2.52101	0.0503387	DUSP1, DDIT3, SOD2	88	56	13528	8.23539	1	0.555483	56.5865
GOTERM_BP_FAT	GO:0042493~response to drug	5	4.20168	0.0504845	FOS, SOCS1, JUNB, DDIT3, SOD2	88	216	13528	3.5585	1	0.551845	56.694
Annotation Cluster 18	Enrichment Score: 1.1535878853212729
Category	Term	Count	%	PValue	Genes	List Total	Pop Hits	Pop Total	Fold Enrichment	Bonferroni	Benjamini	FDR
GOTERM_BP_FAT	GO:0008637~apoptotic mitochondrial changes	3	2.52101	0.0168466	PMAIP1, CD24, SOD2	88	31	13528	14.8768	1	0.350311	24.0029
Annotation Cluster 19	Enrichment Score: 1.134022304046022
Category	Term	Count	%	PValue	Genes	List Total	Pop Hits	Pop Total	Fold Enrichment	Bonferroni	Benjamini	FDR
GOTERM_BP_FAT	GO:0048534~hemopoietic or lymphoid organ development	8	6.72269	0.00141142	EGR1, VEGFA, NFKB2, KIT, JAG1, CD24, IL7R, SOD2	88	260	13528	4.73007	0.814557	0.0943643	2.2559
GOTERM_BP_FAT	GO:0002520~immune system development	8	6.72269	0.00198378	EGR1, VEGFA, NFKB2, KIT, JAG1, CD24, IL7R, SOD2	88	276	13528	4.45586	0.906425	0.111704	3.15705
GOTERM_BP_FAT	GO:0030097~hemopoiesis	7	5.88235	0.00412076	EGR1, VEGFA, KIT, JAG1, CD24, IL7R, SOD2	88	236	13528	4.55971	0.992746	0.172603	6.45317
GOTERM_CC_FAT	GO:0009986~cell surface	7	5.88235	0.0153062	HSPA2, VEGFA, TMEM123, FCER1G, KIT, CD24, IL7R	75	348	12782	3.42812	0.888115	0.268675	16.6771
GOTERM_BP_FAT	GO:0045596~negative regulation of cell differentiation	5	4.20168	0.0504845	NFKBIA, KIT, JAG1, CD24, SOD2	88	216	13528	3.5585	1	0.551845	56.694
GOTERM_BP_FAT	GO:0002521~leukocyte differentiation	4	3.36134	0.0522886	EGR1, KIT, CD24, IL7R	88	131	13528	4.69396	1	0.555594	58.0043
Annotation Cluster 20	Enrichment Score: 1.12452174544674
Category	Term	Count	%	PValue	Genes	List Total	Pop Hits	Pop Total	Fold Enrichment	Bonferroni	Benjamini	FDR
GOTERM_BP_FAT	GO:0048514~blood vessel morphogenesis	5	4.20168	0.0470415	IL8, VEGFA, JAG1, JUNB, CEACAM1	88	211	13528	3.64283	1	0.549943	54.0863
Annotation Cluster 21	Enrichment Score: 1.1102115907724759
Category	Term	Count	%	PValue	Genes	List Total	Pop Hits	Pop Total	Fold Enrichment	Bonferroni	Benjamini	FDR
GOTERM_BP_FAT	GO:0051591~response to cAMP	3	2.52101	0.0298082	FOS, DUSP1, JUNB	88	42	13528	10.9805	1	0.475168	38.6682
GOTERM_BP_FAT	GO:0048545~response to steroid hormone stimulus	5	4.20168	0.0352005	FOS, DUSP1, SOCS1, CD24, JUNB	88	192	13528	4.00331	1	0.49819	43.9491
GOTERM_BP_FAT	GO:0009314~response to radiation	5	4.20168	0.0399463	FOS, DUSP1, KIT, JUNB, SOD2	88	200	13528	3.84318	1	0.521394	48.241
GOTERM_BP_FAT	GO:0009719~response to endogenous stimulus	7	5.88235	0.0461373	FOS, DUSP1, SOCS1, NR4A2, CD24, JUNB, DDIT3	88	405	13528	2.65701	1	0.547827	53.3775
GOTERM_BP_FAT	GO:0009416~response to light stimulus	4	3.36134	0.0593019	FOS, DUSP1, KIT, JUNB	88	138	13528	4.45586	1	0.580308	62.753
Annotation Cluster 22	Enrichment Score: 1.0068552794377479
Category	Term	Count	%	PValue	Genes	List Total	Pop Hits	Pop Total	Fold Enrichment	Bonferroni	Benjamini	FDR
GOTERM_BP_FAT	GO:0043433~negative regulation of transcription factor activity	3	2.52101	0.0338537	IRAK3, NFKBIA, DDIT3	88	45	13528	10.2485	1	0.490108	42.6716
GOTERM_BP_FAT	GO:0043392~negative regulation of DNA binding	3	2.52101	0.0425385	IRAK3, NFKBIA, DDIT3	88	51	13528	9.04278	1	0.538845	50.4531
GOTERM_BP_FAT	GO:0051100~negative regulation of binding	3	2.52101	0.0552469	IRAK3, NFKBIA, DDIT3	88	59	13528	7.81664	1	0.562567	60.0727
Annotation Cluster 23	Enrichment Score: 0.985111629436104
Category	Term	Count	%	PValue	Genes	List Total	Pop Hits	Pop Total	Fold Enrichment	Bonferroni	Benjamini	FDR
GOTERM_BP_FAT	GO:0030097~hemopoiesis	7	5.88235	0.00412076	EGR1, VEGFA, KIT, JAG1, CD24, IL7R, SOD2	88	236	13528	4.55971	0.992746	0.172603	6.45317
GOTERM_BP_FAT	GO:0001666~response to hypoxia	4	3.36134	0.055242	VEGFA, NR4A2, CD24, SOD2	88	134	13528	4.58887	1	0.566976	60.0694
Annotation Cluster 25	Enrichment Score: 0.8909749594482913
Category	Term	Count	%	PValue	Genes	List Total	Pop Hits	Pop Total	Fold Enrichment	Bonferroni	Benjamini	FDR
GOTERM_BP_FAT	GO:0051789~response to protein stimulus	8	6.72269	5.52298e-06	EGR1, FOS, HSPA2, NR4A2, HSPA6, HSPA7, HSPA1A, HSPA1B, PPP1R15A, DDIT3	88	107	13528	11.4936	0.00656727	0.000823277	0.00892195
SP_PIR_KEYWORDS	stress response	5	4.20168	0.000417383	HSPA2, DUSP1, HSPA6, HSPA7, HSPA1A, HSPA1B, PPP1R15A	103	66	19235	14.1475	0.079335	0.013682	0.521032
KEGG_PATHWAY	hsa04010:MAPK signaling pathway	10	8.40336	0.000729231	FOS, HSPA2, DUSP1, JUND, DUSP10, HSPA6, HSPA7, HSPA1A, NFKB2, HSPA1B, GADD45B, DDIT3	49	267	5085	3.88672	0.0470061	0.0470061	0.743091
GOTERM_BP_FAT	GO:0006986~response to unfolded protein	5	4.20168	0.00111679	HSPA2, HSPA6, HSPA7, HSPA1A, HSPA1B, PPP1R15A, DDIT3	88	71	13528	10.8259	0.736336	0.0850372	1.78898
PIR_SUPERFAMILY	PIRSF002581:chaperone HSP70	3	2.52101	0.00199599	HSPA2, HSPA6, HSPA7, HSPA1A, HSPA1B	65	8	7396	42.6692	0.132255	0.132255	2.05239
SP_PIR_KEYWORDS	molecular chaperone	3	2.52101	0.00209074	HSPA2, HSPA6, HSPA7, HSPA1A, HSPA1B	103	13	19235	43.0956	0.339263	0.040593	2.58495
INTERPRO	IPR013126:Heat shock protein 70	3	2.52101	0.00213208	HSPA2, HSPA6, HSPA7, HSPA1A, HSPA1B	98	12	16659	42.4974	0.391832	0.0685786	2.70474
INTERPRO	IPR001023:Heat shock protein Hsp70	3	2.52101	0.00213208	HSPA2, HSPA6, HSPA7, HSPA1A, HSPA1B	98	12	16659	42.4974	0.391832	0.0685786	2.70474
INTERPRO	IPR018181:Heat shock protein 70, conserved site	3	2.52101	0.00335358	HSPA2, HSPA6, HSPA7, HSPA1A, HSPA1B	98	15	16659	33.998	0.542829	0.0832921	4.22377
GOTERM_BP_FAT	GO:0007243~protein kinase cascade	7	5.88235	0.0318483	SOCS1, DUSP10, FPR1, NFKBIA, TIFA, KIT, GADD45B	88	370	13528	2.90835	1	0.486109	40.7188
KEGG_PATHWAY	hsa04612:Antigen processing and presentation	4	3.36134	0.0428631	HSPA2, HSPA6, IFI30, HSPA7, HSPA1A, HSPA1B	49	83	5085	5.00123	0.944501	0.618557	36.1043
Annotation Cluster 26	Enrichment Score: 0.8861925683231375
Category	Term	Count	%	PValue	Genes	List Total	Pop Hits	Pop Total	Fold Enrichment	Bonferroni	Benjamini	FDR
INTERPRO	IPR004827:Basic-leucine zipper (bZIP) transcription factor	5	4.20168	0.000254162	FOS, JUND, FOSB, JUNB, DDIT3	98	53	16659	16.0368	0.0575074	0.0291794	0.326029
SMART	SM00338:BRLZ	5	4.20168	0.000303693	FOS, JUND, FOSB, JUNB, DDIT3	57	53	9079	15.0265	0.0171641	0.0086192	0.30062
INTERPRO	IPR011616:bZIP transcription factor, bZIP-1	4	3.36134	0.000764212	FOS, JUND, FOSB, JUNB	98	31	16659	21.9342	0.163166	0.0292519	0.977347
UP_SEQ_FEATURE	domain:Leucine-zipper	5	4.20168	0.00286334	FOS, JUND, FOSB, JUNB, DDIT3	103	110	19113	8.43469	0.633445	0.133569	3.84584
GOTERM_MF_FAT	GO:0046983~protein dimerization activity	10	8.40336	0.00294502	FOS, IRAK3, KYNU, LIMK2, VEGFA, JUND, NR4A2, FOSB, JUNB, DDIT3	73	542	12983	3.28135	0.528619	0.221741	3.77052
GOTERM_BP_FAT	GO:0009719~response to endogenous stimulus	7	5.88235	0.0461373	FOS, DUSP1, SOCS1, NR4A2, CD24, JUNB, DDIT3	88	405	13528	2.65701	1	0.547827	53.3775
UP_SEQ_FEATURE	DNA-binding region:Basic motif	4	3.36134	0.055075	FOS, JUND, FOSB, JUNB	103	161	19113	4.61026	1	0.757376	53.9198
Annotation Cluster 29	Enrichment Score: 0.8064246182973474
Category	Term	Count	%	PValue	Genes	List Total	Pop Hits	Pop Total	Fold Enrichment	Bonferroni	Benjamini	FDR
GOTERM_CC_FAT	GO:0000267~cell fraction	13	10.9244	0.0209892	CCL3, KYNU, STX3, AQP9, LIMK2, CYSLTR1, IDO1, S100A12, SOD2, FOS, CD24, ALOX5, CEACAM1	75	1083	12782	2.04575	0.950816	0.260084	22.1908
Annotation Cluster 32	Enrichment Score: 0.6992912976027931
Category	Term	Count	%	PValue	Genes	List Total	Pop Hits	Pop Total	Fold Enrichment	Bonferroni	Benjamini	FDR
GOTERM_CC_FAT	GO:0005625~soluble fraction	6	5.04202	0.0348501	KYNU, CCL3, LIMK2, IDO1, ALOX5, SOD2	75	313	12782	3.26696	0.993507	0.367395	34.2673
Annotation Cluster 34	Enrichment Score: 0.6636050114567119
Category	Term	Count	%	PValue	Genes	List Total	Pop Hits	Pop Total	Fold Enrichment	Bonferroni	Benjamini	FDR
GOTERM_CC_FAT	GO:0005625~soluble fraction	6	5.04202	0.0348501	KYNU, CCL3, LIMK2, IDO1, ALOX5, SOD2	75	313	12782	3.26696	0.993507	0.367395	34.2673
Annotation Cluster 43	Enrichment Score: 0.2619457217690837
Category	Term	Count	%	PValue	Genes	List Total	Pop Hits	Pop Total	Fold Enrichment	Bonferroni	Benjamini	FDR
GOTERM_BP_FAT	GO:0009314~response to radiation	5	4.20168	0.0399463	FOS, DUSP1, KIT, JUNB, SOD2	88	200	13528	3.84318	1	0.521394	48.241

## Sheet: UP_LCL_LPG vs C_LPG
Annotation Cluster 1	Enrichment Score: 3.063090866228177
Category	Term	Count	%	PValue	Genes	List Total	Pop Hits	Pop Total	Fold Enrichment	Bonferroni	Benjamini	FDR
UP_SEQ_FEATURE	disulfide bond	19	31.6667	2.11251e-07	C3AR1, CRISP3, KIAA1324L, CUBN, MMP8, FPR1, CHI3L2, CCL4L1, OR4F16, OSM, LCN2, ORM1, KLRG1, PI3, CEACAM8, TREM1, XCL1, C10ORF72, CEACAM1	35	2819	19113	3.68061	3.02084e-05	3.02084e-05	0.000250181
SP_PIR_KEYWORDS	disulfide bond	19	31.6667	3.36762e-07	C3AR1, CRISP3, KIAA1324L, CUBN, MMP8, FPR1, CHI3L2, CCL4L1, OR4F16, OSM, LCN2, ORM1, KLRG1, PI3, CEACAM8, TREM1, XCL1, C10ORF72, CEACAM1	35	2924	19235	3.57109	3.53593e-05	3.53593e-05	0.000377214
GOTERM_CC_FAT	GO:0044421~extracellular region part	9	15	0.00045258	OSM, ORM1, CRISP3, CEACAM8, PI3, MMP8, CHI3L2, CCL4L1, XCL1	27	960	12782	4.43819	0.0294351	0.0294351	0.461771
SP_PIR_KEYWORDS	signal	15	25	0.000710486	CRISP3, KIAA1324L, CUBN, MMP8, CHI3L2, CCL4L1, LCN2, OSM, ORM1, PI3, CEACAM8, TREM1, XCL1, CEACAM1, C10ORF72	35	3250	19235	2.53648	0.0719109	0.024569	0.792954
UP_SEQ_FEATURE	signal peptide	15	25	0.000758806	CRISP3, KIAA1324L, CUBN, MMP8, CHI3L2, CCL4L1, LCN2, OSM, ORM1, PI3, CEACAM8, TREM1, XCL1, CEACAM1, C10ORF72	35	3250	19113	2.5204	0.102866	0.0528286	0.894957
GOTERM_CC_FAT	GO:0005576~extracellular region	12	20	0.00109863	OSM, LCN2, ORM1, CRISP3, CEACAM8, PI3, MMP8, CHI3L2, CCL4L1, TREM1, XCL1, CEACAM1	27	2010	12782	2.82631	0.0699801	0.0356246	1.11761
SP_PIR_KEYWORDS	Secreted	10	16.6667	0.00210816	OSM, LCN2, ORM1, CRISP3, PI3, MMP8, CCL4L1, TREM1, XCL1, CEACAM1	35	1689	19235	3.25383	0.198757	0.0538912	2.33618
GOTERM_CC_FAT	GO:0005615~extracellular space	7	11.6667	0.0021212	OSM, ORM1, CEACAM8, MMP8, CHI3L2, CCL4L1, XCL1	27	685	12782	4.83774	0.13077	0.0456416	2.1477
UP_SEQ_FEATURE	glycosylation site:N-linked (GlcNAc...)	16	26.6667	0.00273559	C3AR1, CRISP3, KIAA1324L, CUBN, MMP8, FPR1, CHI3L2, OR4F16, LCN2, OSM, ORM1, KLRG1, CEACAM8, TREM1, C10ORF72, CEACAM1	35	4129	19113	2.1161	0.32411	0.122409	3.1921
SP_PIR_KEYWORDS	glycoprotein	16	26.6667	0.00405066	C3AR1, CRISP3, KIAA1324L, CUBN, MMP8, FPR1, CHI3L2, OR4F16, LCN2, OSM, ORM1, KLRG1, CEACAM8, TREM1, C10ORF72, CEACAM1	35	4318	19235	2.03639	0.347003	0.0817049	4.44465
GOTERM_BP_FAT	GO:0006955~immune response	6	10	0.0167898	OSM, CRISP3, CEACAM8, CCL4L1, TREM1, XCL1	31	690	13528	3.79467	0.9993	0.596669	21.2253
Annotation Cluster 2	Enrichment Score: 2.9762444734135203
Category	Term	Count	%	PValue	Genes	List Total	Pop Hits	Pop Total	Fold Enrichment	Bonferroni	Benjamini	FDR
GOTERM_BP_FAT	GO:0007610~behavior	8	13.3333	5.85801e-05	OSM, FOS, C3AR1, NR4A2, FPR1, CCL4L1, FOSB, XCL1	31	469	13528	7.4437	0.0248184	0.0248184	0.0825081
SP_PIR_KEYWORDS	chemotaxis	4	6.66667	0.000276867	C3AR1, FPR1, CCL4L1, XCL1	35	72	19235	30.5317	0.0286565	0.0144324	0.309688
GOTERM_BP_FAT	GO:0007626~locomotory behavior	5	8.33333	0.00297985	C3AR1, NR4A2, FPR1, CCL4L1, XCL1	31	274	13528	7.96327	0.722036	0.347376	4.11771
GOTERM_BP_FAT	GO:0006935~chemotaxis	4	6.66667	0.00521532	C3AR1, FPR1, CCL4L1, XCL1	31	160	13528	10.9097	0.893884	0.429252	7.10278
GOTERM_BP_FAT	GO:0042330~taxis	4	6.66667	0.00521532	C3AR1, FPR1, CCL4L1, XCL1	31	160	13528	10.9097	0.893884	0.429252	7.10278
Annotation Cluster 3	Enrichment Score: 2.0689259877621096
Category	Term	Count	%	PValue	Genes	List Total	Pop Hits	Pop Total	Fold Enrichment	Bonferroni	Benjamini	FDR
GOTERM_BP_FAT	GO:0007610~behavior	8	13.3333	5.85801e-05	OSM, FOS, C3AR1, NR4A2, FPR1, CCL4L1, FOSB, XCL1	31	469	13528	7.4437	0.0248184	0.0248184	0.0825081
GOTERM_CC_FAT	GO:0005615~extracellular space	7	11.6667	0.0021212	OSM, ORM1, CEACAM8, MMP8, CHI3L2, CCL4L1, XCL1	27	685	12782	4.83774	0.13077	0.0456416	2.1477
GOTERM_BP_FAT	GO:0006955~immune response	6	10	0.0167898	OSM, CRISP3, CEACAM8, CCL4L1, TREM1, XCL1	31	690	13528	3.79467	0.9993	0.596669	21.2253
SP_PIR_KEYWORDS	cytokine	3	5	0.0405758	OSM, CCL4L1, XCL1	35	181	19235	9.10892	0.987084	0.383228	37.1222
GOTERM_MF_FAT	GO:0005125~cytokine activity	3	5	0.0425803	OSM, CCL4L1, XCL1	23	195	12983	8.68428	0.981743	0.981743	37.8349
Annotation Cluster 4	Enrichment Score: 1.9274332629523656
Category	Term	Count	%	PValue	Genes	List Total	Pop Hits	Pop Total	Fold Enrichment	Bonferroni	Benjamini	FDR
GOTERM_BP_FAT	GO:0006954~inflammatory response	5	8.33333	0.00547289	ORM1, FOS, C3AR1, KLRG1, CCL4L1	31	325	13528	6.71365	0.905042	0.375537	7.44112
GOTERM_BP_FAT	GO:0006952~defense response	6	10	0.0105926	ORM1, FOS, C3AR1, CRISP3, KLRG1, CCL4L1	31	615	13528	4.25744	0.989626	0.532993	13.9332
GOTERM_BP_FAT	GO:0009611~response to wounding	5	8.33333	0.0284761	ORM1, FOS, C3AR1, KLRG1, CCL4L1	31	530	13528	4.11686	0.999996	0.710429	33.4392
Annotation Cluster 5	Enrichment Score: 1.7189777807875424
Category	Term	Count	%	PValue	Genes	List Total	Pop Hits	Pop Total	Fold Enrichment	Bonferroni	Benjamini	FDR
GOTERM_BP_FAT	GO:0051789~response to protein stimulus	5	8.33333	8.6529e-05	FOS, NR4A2, HSPA6, HSPA7, HSPA1A, HSPA1B, PPP1R15A	31	107	13528	20.3919	0.036442	0.0183901	0.121851
SP_PIR_KEYWORDS	stress response	3	5	0.00606051	HSPA6, HSPA7, HSPA1A, HSPA1B, PPP1R15A	35	66	19235	24.9805	0.471805	0.100919	6.58253
GOTERM_BP_FAT	GO:0006986~response to unfolded protein	3	5	0.0107447	HSPA6, HSPA7, HSPA1A, HSPA1B, PPP1R15A	31	71	13528	18.4389	0.990288	0.484213	14.1195
GOTERM_BP_FAT	GO:0010033~response to organic substance	6	10	0.0199449	FOS, NR4A2, HSPA6, LEF1, HSPA7, HSPA1A, HSPA1B, PPP1R15A	31	721	13528	3.63152	0.999824	0.617228	24.7132
Annotation Cluster 6	Enrichment Score: 1.3054628381997289
Category	Term	Count	%	PValue	Genes	List Total	Pop Hits	Pop Total	Fold Enrichment	Bonferroni	Benjamini	FDR
UP_SEQ_FEATURE	domain:Ig-like V-type	3	5	0.0204571	CEACAM8, TREM1, CEACAM1	35	124	19113	13.2118	0.947958	0.522373	21.7126
INTERPRO	IPR013783:Immunoglobulin-like fold	5	8.33333	0.0206845	GBE1, CEACAM8, TREM1, C10ORF72, CEACAM1	33	553	16659	4.56436	0.856846	0.856846	20.4527
INTERPRO	IPR003599:Immunoglobulin subtype	4	6.66667	0.0250008	CEACAM8, TREM1, C10ORF72, CEACAM1	33	330	16659	6.11901	0.905071	0.691895	24.2078
SMART	SM00409:IG	4	6.66667	0.0389667	CEACAM8, TREM1, C10ORF72, CEACAM1	22	330	9079	5.0022	0.582895	0.582895	26.7336
SP_PIR_KEYWORDS	Immunoglobulin domain	4	6.66667	0.0496043	CEACAM8, TREM1, C10ORF72, CEACAM1	35	470	19235	4.6772	0.995214	0.413866	43.4409
Annotation Cluster 7	Enrichment Score: 1.1471258075922754
Category	Term	Count	%	PValue	Genes	List Total	Pop Hits	Pop Total	Fold Enrichment	Bonferroni	Benjamini	FDR
UP_SEQ_FEATURE	disulfide bond	19	31.6667	2.11251e-07	C3AR1, CRISP3, KIAA1324L, CUBN, MMP8, FPR1, CHI3L2, CCL4L1, OR4F16, OSM, LCN2, ORM1, KLRG1, PI3, CEACAM8, TREM1, XCL1, C10ORF72, CEACAM1	35	2819	19113	3.68061	3.02084e-05	3.02084e-05	0.000250181
SP_PIR_KEYWORDS	disulfide bond	19	31.6667	3.36762e-07	C3AR1, CRISP3, KIAA1324L, CUBN, MMP8, FPR1, CHI3L2, CCL4L1, OR4F16, OSM, LCN2, ORM1, KLRG1, PI3, CEACAM8, TREM1, XCL1, C10ORF72, CEACAM1	35	2924	19235	3.57109	3.53593e-05	3.53593e-05	0.000377214
UP_SEQ_FEATURE	glycosylation site:N-linked (GlcNAc...)	16	26.6667	0.00273559	C3AR1, CRISP3, KIAA1324L, CUBN, MMP8, FPR1, CHI3L2, OR4F16, LCN2, OSM, ORM1, KLRG1, CEACAM8, TREM1, C10ORF72, CEACAM1	35	4129	19113	2.1161	0.32411	0.122409	3.1921
SP_PIR_KEYWORDS	glycoprotein	16	26.6667	0.00405066	C3AR1, CRISP3, KIAA1324L, CUBN, MMP8, FPR1, CHI3L2, OR4F16, LCN2, OSM, ORM1, KLRG1, CEACAM8, TREM1, C10ORF72, CEACAM1	35	4318	19235	2.03639	0.347003	0.0817049	4.44465
SP_PIR_KEYWORDS	receptor	8	13.3333	0.0188868	C3AR1, CUBN, KLRG1, NR4A2, FPR1, OR4F16, GPR15, TREM1	35	1583	19235	2.77737	0.864946	0.221402	19.2311
GOTERM_BP_FAT	GO:0007166~cell surface receptor linked signal transduction	9	15	0.0446408	FOS, C3AR1, KIAA1324L, KLRG1, FPR1, OR4F16, GPR15, LEF1, CEACAM1	31	1856	13528	2.1161	1	0.831538	47.4531
INTERPRO	IPR000276:7TM GPCR, rhodopsin-like	5	8.33333	0.0491237	C3AR1, FPR1, OR4F16, GPR15, CEACAM1	33	727	16659	3.47193	0.990763	0.790181	42.388
Annotation Cluster 8	Enrichment Score: 0.7414920341658565
Category	Term	Count	%	PValue	Genes	List Total	Pop Hits	Pop Total	Fold Enrichment	Bonferroni	Benjamini	FDR
GOTERM_BP_FAT	GO:0010033~response to organic substance	6	10	0.0199449	FOS, NR4A2, HSPA6, LEF1, HSPA7, HSPA1A, HSPA1B, PPP1R15A	31	721	13528	3.63152	0.999824	0.617228	24.7132
UP_SEQ_FEATURE	DNA-binding region:Basic motif	3	5	0.0331725	FOS, TCFL5, FOSB	35	161	19113	10.1755	0.991966	0.61895	32.9359
GOTERM_BP_FAT	GO:0045944~positive regulation of transcription from RNA polymerase II promoter	4	6.66667	0.0481019	OSM, FOS, NR4A2, LEF1	31	371	13528	4.70498	1	0.828364	50.0727

## Sheet: DOWN_LCL_LPG vs C_LPG
Annotation Cluster 1	Enrichment Score: 2.6832375391513903
Category	Term	Count	%	PValue	Genes	List Total	Pop Hits	Pop Total	Fold Enrichment	Bonferroni	Benjamini	FDR
KEGG_PATHWAY	hsa04060:Cytokine-cytokine receptor interaction	8	19.5122	3.86715e-05	CCL1, CCL24, CCR7, CCL22, FLT3, CXCL13, CRLF2, IL13RA1	21	262	5085	7.39368	0.00162291	0.00162291	0.0357847
INTERPRO	IPR001811:Small chemokine, interleukin-8-like	4	9.7561	0.000109945	CCL1, CCL24, CCL22, CXCL13	39	41	16659	41.6735	0.0138667	0.0138667	0.127429
SMART	SM00199:SCY	4	9.7561	0.000124032	CCL1, CCL24, CCL22, CXCL13	23	41	9079	38.5111	0.00396142	0.00396142	0.107371
GOTERM_MF_FAT	GO:0008009~chemokine activity	4	9.7561	0.000128164	CCL1, CCL24, CCL22, CXCL13	29	46	12983	38.9295	0.0185392	0.0185392	0.152227
GOTERM_MF_FAT	GO:0042379~chemokine receptor binding	4	9.7561	0.000154881	CCL1, CCL24, CCL22, CXCL13	29	49	12983	36.5461	0.0223606	0.0112435	0.183934
SP_PIR_KEYWORDS	chemotaxis	4	9.7561	0.000417211	CCL1, CCL24, CCL22, CXCL13	40	72	19235	26.7153	0.0512211	0.0173738	0.482092
GOTERM_BP_FAT	GO:0006935~chemotaxis	5	12.1951	0.000590276	CCL1, CCL24, CCR7, CCL22, CXCL13	34	160	13528	12.4338	0.28914	0.28914	0.863838
GOTERM_BP_FAT	GO:0042330~taxis	5	12.1951	0.000590276	CCL1, CCL24, CCR7, CCL22, CXCL13	34	160	13528	12.4338	0.28914	0.28914	0.863838
GOTERM_BP_FAT	GO:0007610~behavior	7	17.0732	0.000839461	CCL1, CCL24, CCR7, CCL22, GNAQ, CXCL13, NR4A3	34	469	13528	5.93854	0.384557	0.114279	1.22642
GOTERM_CC_FAT	GO:0005615~extracellular space	8	19.5122	0.00104632	CCL1, CCL24, CCL22, CXCL13, FBN1, MMP7, TFPI, THBS1	32	685	12782	4.66496	0.073574	0.073574	1.08676
INTERPRO	IPR000827:Small chemokine, C-C group, conserved site	3	7.31707	0.00147046	CCL1, CCL24, CCL22	39	25	16659	51.2585	0.170462	0.0892101	1.69208
PIR_SUPERFAMILY	PIRSF001950:small inducible chemokine, C/CC types	3	7.31707	0.00153191	CCL1, CCL24, CCL22	20	23	7396	48.2348	0.0390763	0.0390763	1.24938
GOTERM_BP_FAT	GO:0009611~response to wounding	7	17.0732	0.00157869	CCL24, CCR7, CCL22, GNAQ, CXCL13, TFPI, THBS1	34	530	13528	5.25505	0.598764	0.166933	2.29478
BBID	109.Chemokine_families	4	9.7561	0.00275778	CCL1, CCL24, CCL22, CXCL13	6	25	358	9.54667	0.024548	0.024548	1.57674
GOTERM_BP_FAT	GO:0007626~locomotory behavior	5	12.1951	0.00424319	CCL1, CCL24, CCR7, CCL22, CXCL13	34	274	13528	7.26063	0.914375	0.264513	6.05691
KEGG_PATHWAY	hsa04062:Chemokine signaling pathway	5	12.1951	0.005402	CCL1, CCL24, CCR7, CCL22, CXCL13	21	187	5085	6.47441	0.203477	0.107518	4.88951
SP_PIR_KEYWORDS	cytokine	4	9.7561	0.00584005	CCL1, CCL24, CCL22, CXCL13	40	181	19235	10.6271	0.521933	0.168481	6.55806
GOTERM_BP_FAT	GO:0006955~immune response	7	17.0732	0.00585984	CCL1, CCL24, CCR7, CCL22, CD86, CXCL13, THBS1	34	690	13528	4.03649	0.966525	0.288013	8.27325
GOTERM_CC_FAT	GO:0044421~extracellular region part	8	19.5122	0.00702732	CCL1, CCL24, CCL22, CXCL13, FBN1, MMP7, TFPI, THBS1	32	960	12782	3.32865	0.402383	0.226943	7.09657
GOTERM_BP_FAT	GO:0006954~inflammatory response	5	12.1951	0.00772475	CCL24, CCR7, CCL22, CXCL13, THBS1	34	325	13528	6.12127	0.988692	0.311693	10.7694
GOTERM_MF_FAT	GO:0005125~cytokine activity	4	9.7561	0.00829115	CCL1, CCL24, CCL22, CXCL13	29	195	12983	9.18338	0.703454	0.333146	9.42191
SP_PIR_KEYWORDS	Secreted	8	19.5122	0.0508759	CCL1, CCL24, CCL22, CXCL13, CRLF2, FBN1, MMP7, TFPI	40	1689	19235	2.27768	0.998611	0.560623	45.3757
GOTERM_BP_FAT	GO:0007267~cell-cell signaling	5	12.1951	0.0566946	CCL24, CCL22, CD86, CXCL13, NQO1	34	600	13528	3.31569	1	0.651537	57.5822
Annotation Cluster 2	Enrichment Score: 2.6723404147048395
Category	Term	Count	%	PValue	Genes	List Total	Pop Hits	Pop Total	Fold Enrichment	Bonferroni	Benjamini	FDR
SP_PIR_KEYWORDS	disulfide bond	17	41.4634	8.87001e-05	CCL1, CRLF2, FBN1, CLIC2, CCL24, CD38, CCL22, CD86, CCR7, TSPAN33, CXCL13, ITGB8, TFPI, ADAM19, IL13RA1, THBS1, FABP5	40	2924	19235	2.79578	0.0111145	0.0111145	0.102672
UP_SEQ_FEATURE	disulfide bond	16	39.0244	0.000243888	CCL1, CRLF2, FBN1, CLIC2, CCL24, CD38, CCL22, CD86, CCR7, CXCL13, ITGB8, TFPI, ADAM19, IL13RA1, THBS1, FABP5	40	2819	19113	2.71203	0.0557088	0.0557088	0.313295
SP_PIR_KEYWORDS	signal	17	41.4634	0.000316242	CCL1, FLT3, CRLF2, FBN1, MMP7, CCL24, CCL22, CD86, CCR7, LAMP3, DSG2, CXCL13, ITGB8, TFPI, ADAM19, IL13RA1, THBS1	40	3250	19235	2.51535	0.0390691	0.0197292	0.365617
UP_SEQ_FEATURE	signal peptide	17	41.4634	0.00034078	CCL1, FLT3, CRLF2, FBN1, MMP7, CCL24, CCL22, CD86, CCR7, LAMP3, DSG2, CXCL13, ITGB8, TFPI, ADAM19, IL13RA1, THBS1	40	3250	19113	2.49939	0.0769731	0.0392571	0.437509
UP_SEQ_FEATURE	glycosylation site:N-linked (GlcNAc...)	17	41.4634	0.0048349	CCL1, FLT3, CRLF2, FBN1, CCL24, CD38, CD86, CCR7, LAMP3, TSPAN33, DSG2, ITGB8, TFPI, ADAM19, IL13RA1, SLCO5A1, THBS1	40	4129	19113	1.96731	0.679848	0.315901	6.04452
SP_PIR_KEYWORDS	glycoprotein	17	41.4634	0.00715585	CCL1, FLT3, CRLF2, FBN1, CCL24, CD38, CD86, CCR7, LAMP3, TSPAN33, DSG2, ITGB8, TFPI, ADAM19, IL13RA1, SLCO5A1, THBS1	40	4318	19235	1.89321	0.595409	0.165544	7.98028
SP_PIR_KEYWORDS	Secreted	8	19.5122	0.0508759	CCL1, CCL24, CCL22, CXCL13, CRLF2, FBN1, MMP7, TFPI	40	1689	19235	2.27768	0.998611	0.560623	45.3757
Annotation Cluster 3	Enrichment Score: 2.208806038595173
Category	Term	Count	%	PValue	Genes	List Total	Pop Hits	Pop Total	Fold Enrichment	Bonferroni	Benjamini	FDR
GOTERM_BP_FAT	GO:0002694~regulation of leukocyte activation	5	12.1951	0.00067786	CD38, CD86, FLT3, IL13RA1, THBS1	34	166	13528	11.9844	0.324253	0.177961	0.991419
GOTERM_BP_FAT	GO:0050865~regulation of cell activation	5	12.1951	0.000826005	CD38, CD86, FLT3, IL13RA1, THBS1	34	175	13528	11.3681	0.379747	0.147182	1.20687
GOTERM_BP_FAT	GO:0002696~positive regulation of leukocyte activation	4	9.7561	0.00215044	CD38, CD86, IL13RA1, THBS1	34	106	13528	15.0144	0.711855	0.187291	3.11369
GOTERM_BP_FAT	GO:0050867~positive regulation of cell activation	4	9.7561	0.00245214	CD38, CD86, IL13RA1, THBS1	34	111	13528	14.3381	0.758063	0.183498	3.54324
GOTERM_BP_FAT	GO:0051249~regulation of lymphocyte activation	4	9.7561	0.00550517	CD38, CD86, FLT3, IL13RA1	34	148	13528	10.7536	0.95886	0.298498	7.79124
GOTERM_BP_FAT	GO:0050864~regulation of B cell activation	3	7.31707	0.00682821	CD38, FLT3, IL13RA1	34	51	13528	23.4048	0.980941	0.302339	9.5774
GOTERM_BP_FAT	GO:0042127~regulation of cell proliferation	7	17.0732	0.0109264	CD38, CD86, TBC1D8, FLT3, MMP7, IL13RA1, THBS1	34	787	13528	3.53898	0.998254	0.34515	14.9077
GOTERM_BP_FAT	GO:0008284~positive regulation of cell proliferation	5	12.1951	0.0175454	CD38, CD86, TBC1D8, FLT3, IL13RA1	34	414	13528	4.80534	0.999964	0.385658	22.9022
GOTERM_BP_FAT	GO:0002684~positive regulation of immune system process	4	9.7561	0.019894	CD38, CD86, IL13RA1, THBS1	34	238	13528	6.6871	0.999991	0.396485	25.5664
GOTERM_BP_FAT	GO:0051251~positive regulation of lymphocyte activation	3	7.31707	0.0232577	CD38, CD86, IL13RA1	34	97	13528	12.3056	0.999999	0.419619	29.2331
GOTERM_CC_FAT	GO:0009986~cell surface	4	9.7561	0.0512779	CD38, CD86, FLT3, THBS1	32	348	12782	4.59124	0.978564	0.422446	42.2731
Annotation Cluster 4	Enrichment Score: 1.9014227772318368
Category	Term	Count	%	PValue	Genes	List Total	Pop Hits	Pop Total	Fold Enrichment	Bonferroni	Benjamini	FDR
GOTERM_BP_FAT	GO:0042330~taxis	5	12.1951	0.000590276	CCL1, CCL24, CCR7, CCL22, CXCL13	34	160	13528	12.4338	0.28914	0.28914	0.863838
GOTERM_BP_FAT	GO:0006935~chemotaxis	5	12.1951	0.000590276	CCL1, CCL24, CCR7, CCL22, CXCL13	34	160	13528	12.4338	0.28914	0.28914	0.863838
GOTERM_BP_FAT	GO:0007626~locomotory behavior	5	12.1951	0.00424319	CCL1, CCL24, CCR7, CCL22, CXCL13	34	274	13528	7.26063	0.914375	0.264513	6.05691
KEGG_PATHWAY	hsa04062:Chemokine signaling pathway	5	12.1951	0.005402	CCL1, CCL24, CCR7, CCL22, CXCL13	21	187	5085	6.47441	0.203477	0.107518	4.88951
GOTERM_BP_FAT	GO:0006874~cellular calcium ion homeostasis	4	9.7561	0.00986207	CCL1, CD38, CCR7, CXCL13	34	183	13528	8.69688	0.996748	0.356388	13.5522
GOTERM_BP_FAT	GO:0055074~calcium ion homeostasis	4	9.7561	0.0106097	CCL1, CD38, CCR7, CXCL13	34	188	13528	8.46558	0.997899	0.356201	14.5064
GOTERM_BP_FAT	GO:0006875~cellular metal ion homeostasis	4	9.7561	0.011873	CCL1, CD38, CCR7, CXCL13	34	196	13528	8.12005	0.998996	0.350453	16.0965
GOTERM_BP_FAT	GO:0006873~cellular ion homeostasis	5	12.1951	0.0124905	CCL1, CD38, CCR7, GNAQ, CXCL13	34	374	13528	5.31928	0.9993	0.347766	16.8636
GOTERM_BP_FAT	GO:0055082~cellular chemical homeostasis	5	12.1951	0.0131794	CCL1, CD38, CCR7, GNAQ, CXCL13	34	380	13528	5.23529	0.999533	0.346896	17.7117
GOTERM_BP_FAT	GO:0055065~metal ion homeostasis	4	9.7561	0.0133942	CCL1, CD38, CCR7, CXCL13	34	205	13528	7.76356	0.999588	0.336495	17.9745
GOTERM_BP_FAT	GO:0050801~ion homeostasis	5	12.1951	0.016853	CCL1, CD38, CCR7, GNAQ, CXCL13	34	409	13528	4.86409	0.999946	0.38811	22.1
GOTERM_BP_FAT	GO:0030005~cellular di-, tri-valent inorganic cation homeostasis	4	9.7561	0.0175649	CCL1, CD38, CCR7, CXCL13	34	227	13528	7.01114	0.999964	0.372228	22.9247
GOTERM_BP_FAT	GO:0055066~di-, tri-valent inorganic cation homeostasis	4	9.7561	0.0201138	CCL1, CD38, CCR7, CXCL13	34	239	13528	6.65912	0.999992	0.386973	25.8114
GOTERM_BP_FAT	GO:0030003~cellular cation homeostasis	4	9.7561	0.0235743	CCL1, CD38, CCR7, CXCL13	34	254	13528	6.26586	0.999999	0.411601	29.5694
GOTERM_BP_FAT	GO:0019725~cellular homeostasis	5	12.1951	0.0258209	CCL1, CD38, CCR7, GNAQ, CXCL13	34	466	13528	4.26912	1	0.428803	31.9134
GOTERM_BP_FAT	GO:0007204~elevation of cytosolic calcium ion concentration	3	7.31707	0.0293652	CD38, CCR7, CXCL13	34	110	13528	10.8513	1	0.4595	35.464
GOTERM_BP_FAT	GO:0055080~cation homeostasis	4	9.7561	0.031978	CCL1, CD38, CCR7, CXCL13	34	286	13528	5.56479	1	0.476788	37.9701
GOTERM_BP_FAT	GO:0051480~cytosolic calcium ion homeostasis	3	7.31707	0.0334082	CD38, CCR7, CXCL13	34	118	13528	10.1157	1	0.480383	39.3032
GOTERM_BP_FAT	GO:0048878~chemical homeostasis	5	12.1951	0.0348387	CCL1, CD38, CCR7, GNAQ, CXCL13	34	512	13528	3.88557	1	0.483747	40.6098
Annotation Cluster 5	Enrichment Score: 1.3930977633986414
Category	Term	Count	%	PValue	Genes	List Total	Pop Hits	Pop Total	Fold Enrichment	Bonferroni	Benjamini	FDR
REACTOME_PATHWAY	REACT_13552:Integrin cell surface interactions	3	7.31707	0.0143175	ITGB8, FBN1, THBS1	9	81	3398	13.9835	0.121719	0.121719	7.96422
INTERPRO	IPR013032:EGF-like region, conserved site	4	9.7561	0.0288782	ITGB8, FBN1, ADAM19, THBS1	39	293	16659	5.83145	0.975803	0.605597	28.8111
Annotation Cluster 6	Enrichment Score: 1.3484157338808895
Category	Term	Count	%	PValue	Genes	List Total	Pop Hits	Pop Total	Fold Enrichment	Bonferroni	Benjamini	FDR
UP_SEQ_FEATURE	glycosylation site:N-linked (GlcNAc...)	17	41.4634	0.0048349	CCL1, FLT3, CRLF2, FBN1, CCL24, CD38, CD86, CCR7, LAMP3, TSPAN33, DSG2, ITGB8, TFPI, ADAM19, IL13RA1, SLCO5A1, THBS1	40	4129	19113	1.96731	0.679848	0.315901	6.04452
SP_PIR_KEYWORDS	glycoprotein	17	41.4634	0.00715585	CCL1, FLT3, CRLF2, FBN1, CCL24, CD38, CD86, CCR7, LAMP3, TSPAN33, DSG2, ITGB8, TFPI, ADAM19, IL13RA1, SLCO5A1, THBS1	40	4318	19235	1.89321	0.595409	0.165544	7.98028
SP_PIR_KEYWORDS	membrane	20	48.7805	0.0257472	CYP1B1, FLT3, CRLF2, FAM18A, PSD3, CLIC2, MREG, CD38, CD86, CCR7, LAMP3, TSPAN33, DSG2, SLC16A6, ITGB8, SPRED2, ADAM19, IL13RA1, SLCO5A1, TMEM176A	40	6256	19235	1.53732	0.962621	0.421764	26.0717
UP_SEQ_FEATURE	topological domain:Extracellular	11	26.8293	0.0424036	CD38, CCR7, CD86, TSPAN33, DSG2, SLC16A6, FLT3, ITGB8, CRLF2, ADAM19, IL13RA1	40	2719	19113	1.93309	0.999962	0.921572	42.7304
UP_SEQ_FEATURE	transmembrane region	16	39.0244	0.054312	FLT3, CRLF2, FAM18A, CLIC2, CD38, CD86, CCR7, LAMP3, TSPAN33, DSG2, SLC16A6, ITGB8, ADAM19, IL13RA1, SLCO5A1, TMEM176A	40	4911	19113	1.55675	0.999998	0.927531	51.246
SP_PIR_KEYWORDS	transmembrane	16	39.0244	0.0569933	FLT3, CRLF2, FAM18A, CLIC2, CD38, CD86, CCR7, LAMP3, TSPAN33, DSG2, SLC16A6, ITGB8, ADAM19, IL13RA1, SLCO5A1, TMEM176A	40	4973	19235	1.54715	0.999385	0.560249	49.3168
Annotation Cluster 7	Enrichment Score: 1.2610091207854097
Category	Term	Count	%	PValue	Genes	List Total	Pop Hits	Pop Total	Fold Enrichment	Bonferroni	Benjamini	FDR
INTERPRO	IPR013032:EGF-like region, conserved site	4	9.7561	0.0288782	ITGB8, FBN1, ADAM19, THBS1	39	293	16659	5.83145	0.975803	0.605597	28.8111
Annotation Cluster 8	Enrichment Score: 1.1831191737936275
Category	Term	Count	%	PValue	Genes	List Total	Pop Hits	Pop Total	Fold Enrichment	Bonferroni	Benjamini	FDR
GOTERM_CC_FAT	GO:0000267~cell fraction	7	17.0732	0.0429676	SNX9, CD38, CYP1B1, GNAQ, SLC16A6, CXCL13, PSD3	32	1083	12782	2.58178	0.959482	0.551346	36.7714
GOTERM_CC_FAT	GO:0005624~membrane fraction	6	14.6341	0.0433231	SNX9, CD38, CYP1B1, GNAQ, SLC16A6, PSD3	32	809	12782	2.96245	0.960566	0.476191	37.0161
GOTERM_CC_FAT	GO:0005626~insoluble fraction	6	14.6341	0.0494031	SNX9, CD38, CYP1B1, GNAQ, SLC16A6, PSD3	32	839	12782	2.85653	0.975241	0.46013	41.0712
Annotation Cluster 9	Enrichment Score: 0.8874527392218808
Category	Term	Count	%	PValue	Genes	List Total	Pop Hits	Pop Total	Fold Enrichment	Bonferroni	Benjamini	FDR
SP_PIR_KEYWORDS	receptor	8	19.5122	0.0378249	CD38, CCR7, CD86, FLT3, ITGB8, CRLF2, NR4A3, IL13RA1	40	1583	19235	2.4302	0.992237	0.500456	36.016
UP_SEQ_FEATURE	topological domain:Extracellular	11	26.8293	0.0424036	CD38, CCR7, CD86, TSPAN33, DSG2, SLC16A6, FLT3, ITGB8, CRLF2, ADAM19, IL13RA1	40	2719	19113	1.93309	0.999962	0.921572	42.7304

## Sheet: UP_DCL_LPG vs C_LPG
Annotation Cluster 1	Enrichment Score: 2.0136527831746784
Category	Term	Count	%	PValue	Genes	List Total	Pop Hits	Pop Total	Fold Enrichment	Bonferroni	Benjamini	FDR
UP_SEQ_FEATURE	glycosylation site:N-linked (GlcNAc...)	15	48.3871	0.00130858	CUBN, CD3G, PTPRM, CXCR1, KCNA3, FCRL6, GZMH, CSGALNACT1, KLRG1, NMUR1, ABCD2, SLC4A7, HLA-DPB1, PRSS23, SLC4A4	30	4129	19113	2.31448	0.510785	0.510785	1.89087
SP_PIR_KEYWORDS	glycoprotein	15	48.3871	0.00193847	CUBN, CD3G, PTPRM, CXCR1, KCNA3, FCRL6, GZMH, CSGALNACT1, KLRG1, NMUR1, ABCD2, SLC4A7, HLA-DPB1, PRSS23, SLC4A4	30	4318	19235	2.2273	0.21079	0.21079	2.20928
UP_SEQ_FEATURE	transmembrane region	15	48.3871	0.00728305	CD3G, PTPRM, ATP1A3, CXCR1, KCNA3, FCRL6, CSGALNACT1, KLRG1, NMUR1, ABCD2, SLC4A7, ATP8B2, HLA-DPB1, SLC4A4, C6ORF191	30	4911	19113	1.94594	0.981521	0.735619	10.1083
SP_PIR_KEYWORDS	transmembrane	15	48.3871	0.00772007	CD3G, PTPRM, ATP1A3, CXCR1, KCNA3, FCRL6, CSGALNACT1, KLRG1, NMUR1, ABCD2, SLC4A7, ATP8B2, HLA-DPB1, SLC4A4, C6ORF191	30	4973	19235	1.93394	0.611516	0.270333	8.53659
UP_SEQ_FEATURE	topological domain:Cytoplasmic	12	38.7097	0.00778812	CSGALNACT1, PTPRM, CD3G, KLRG1, NMUR1, ATP1A3, SLC4A7, CXCR1, ATP8B2, HLA-DPB1, FCRL6, SLC4A4	30	3374	19113	2.26592	0.986004	0.656044	10.7728
SP_PIR_KEYWORDS	membrane	17	54.8387	0.00973665	CUBN, CD3G, PTPRM, MYO6, ATP1A3, CXCR1, KCNA3, FCRL6, CSGALNACT1, KLRG1, NMUR1, ABCD2, ATP8B2, SLC4A7, HLA-DPB1, SLC4A4, C6ORF191	30	6256	19235	1.7423	0.6969	0.258013	10.654
UP_SEQ_FEATURE	topological domain:Extracellular	10	32.2581	0.0161016	PTPRM, CD3G, KLRG1, NMUR1, SLC4A7, CXCR1, ATP8B2, HLA-DPB1, FCRL6, SLC4A4	30	2719	19113	2.34314	0.999858	0.830109	21.0731
GOTERM_CC_FAT	GO:0016021~integral to membrane	15	48.3871	0.029699	CD3G, PTPRM, ATP1A3, CXCR1, KCNA3, FCRL6, CSGALNACT1, KLRG1, NMUR1, ABCD2, SLC4A7, ATP8B2, HLA-DPB1, SLC4A4, C6ORF191	23	5297	12782	1.57374	0.978267	0.616044	29.5057
GOTERM_CC_FAT	GO:0005886~plasma membrane	12	38.7097	0.0346975	PTPRM, CUBN, CD3G, MYO6, NMUR1, ATP1A3, ABCD2, SLC4A7, CXCR1, KCNA3, HLA-DPB1, SLC4A4	23	3777	12782	1.76565	0.988721	0.592197	33.6042
GOTERM_CC_FAT	GO:0031224~intrinsic to membrane	15	48.3871	0.0406938	CD3G, PTPRM, ATP1A3, CXCR1, KCNA3, FCRL6, CSGALNACT1, KLRG1, NMUR1, ABCD2, SLC4A7, ATP8B2, HLA-DPB1, SLC4A4, C6ORF191	23	5485	12782	1.5198	0.994888	0.584955	38.2329
Annotation Cluster 2	Enrichment Score: 1.8291681003573668
Category	Term	Count	%	PValue	Genes	List Total	Pop Hits	Pop Total	Fold Enrichment	Bonferroni	Benjamini	FDR
UP_SEQ_FEATURE	disulfide bond	12	38.7097	0.00185727	PROK2, PTPRM, CUBN, CD3G, KLRG1, NMUR1, CXCR1, HLA-DPB1, TTN, PRSS23, GZMH, FCRL6	30	2819	19113	2.71203	0.637602	0.398005	2.67375
SP_PIR_KEYWORDS	disulfide bond	12	38.7097	0.00238143	PROK2, PTPRM, CUBN, CD3G, KLRG1, NMUR1, CXCR1, HLA-DPB1, TTN, PRSS23, GZMH, FCRL6	30	2924	19235	2.63133	0.252395	0.135358	2.70783
Annotation Cluster 3	Enrichment Score: 1.701523311640432
Category	Term	Count	%	PValue	Genes	List Total	Pop Hits	Pop Total	Fold Enrichment	Bonferroni	Benjamini	FDR
GOTERM_BP_FAT	GO:0030001~metal ion transport	5	16.129	0.00616117	NMUR1, ATP1A3, SLC4A7, KCNA3, SLC4A4	23	465	13528	6.32445	0.930738	0.930738	8.34761
GOTERM_CC_FAT	GO:0044459~plasma membrane part	10	32.2581	0.0076322	PTPRM, CUBN, CD3G, MYO6, NMUR1, ATP1A3, ABCD2, KCNA3, HLA-DPB1, SLC4A4	23	2203	12782	2.52265	0.622055	0.622055	8.50177
GOTERM_MF_FAT	GO:0031420~alkali metal ion binding	4	12.9032	0.00823968	ATP1A3, SLC4A7, KCNA3, SLC4A4	25	228	12983	9.11088	0.698716	0.698716	9.35536
GOTERM_BP_FAT	GO:0006812~cation transport	5	16.129	0.0112376	NMUR1, ATP1A3, SLC4A7, KCNA3, SLC4A4	23	553	13528	5.31803	0.992419	0.803555	14.734
GOTERM_CC_FAT	GO:0005887~integral to plasma membrane	7	22.5806	0.0129241	PTPRM, CD3G, NMUR1, ATP1A3, ABCD2, KCNA3, SLC4A4	23	1188	12782	3.27456	0.808345	0.562216	14.0031
SP_PIR_KEYWORDS	Sodium transport	3	9.67742	0.0131635	ATP1A3, SLC4A7, SLC4A4	30	116	19235	16.5819	0.801429	0.276259	14.1498
SP_PIR_KEYWORDS	Sodium	3	9.67742	0.0131635	ATP1A3, SLC4A7, SLC4A4	30	116	19235	16.5819	0.801429	0.276259	14.1498
GOTERM_BP_FAT	GO:0015672~monovalent inorganic cation transport	4	12.9032	0.01423	ATP1A3, SLC4A7, KCNA3, SLC4A4	23	318	13528	7.39841	0.997953	0.787301	18.3023
GOTERM_CC_FAT	GO:0031226~intrinsic to plasma membrane	7	22.5806	0.0143497	PTPRM, CD3G, NMUR1, ATP1A3, ABCD2, KCNA3, SLC4A4	23	1215	12782	3.20179	0.840484	0.457665	15.4325
SP_PIR_KEYWORDS	transmembrane protein	5	16.129	0.0150501	PTPRM, CD3G, ATP1A3, KCNA3, HLA-DPB1	30	642	19235	4.99351	0.842774	0.265339	16.0207
GOTERM_BP_FAT	GO:0006814~sodium ion transport	3	9.67742	0.0186693	ATP1A3, SLC4A7, SLC4A4	23	130	13528	13.5732	0.999709	0.803733	23.3412
GOTERM_MF_FAT	GO:0031402~sodium ion binding	3	9.67742	0.0195277	ATP1A3, SLC4A7, SLC4A4	25	117	12983	13.3159	0.942705	0.760635	20.8732
GOTERM_BP_FAT	GO:0006820~anion transport	3	9.67742	0.0223206	NMUR1, SLC4A7, SLC4A4	23	143	13528	12.3393	0.999942	0.803145	27.2674
GOTERM_BP_FAT	GO:0006811~ion transport	5	16.129	0.0332927	NMUR1, ATP1A3, SLC4A7, KCNA3, SLC4A4	23	768	13528	3.82926	1	0.876265	37.9706
GOTERM_CC_FAT	GO:0005886~plasma membrane	12	38.7097	0.0346975	PTPRM, CUBN, CD3G, MYO6, NMUR1, ATP1A3, ABCD2, SLC4A7, CXCR1, KCNA3, HLA-DPB1, SLC4A4	23	3777	12782	1.76565	0.988721	0.592197	33.6042
SP_PIR_KEYWORDS	transport	7	22.5806	0.0355614	CUBN, MYO6, ATP1A3, ABCD2, SLC4A7, KCNA3, SLC4A4	30	1670	19235	2.68752	0.987936	0.387885	34.0913
SP_PIR_KEYWORDS	ion transport	4	12.9032	0.0553386	ATP1A3, SLC4A7, KCNA3, SLC4A4	30	578	19235	4.43714	0.999037	0.500691	48.0796
Annotation Cluster 4	Enrichment Score: 1.4623485825174338
Category	Term	Count	%	PValue	Genes	List Total	Pop Hits	Pop Total	Fold Enrichment	Bonferroni	Benjamini	FDR
INTERPRO	IPR013783:Immunoglobulin-like fold	5	16.129	0.0100484	PTPRM, CD3G, HLA-DPB1, TTN, FCRL6	27	553	16659	5.57866	0.65369	0.65369	10.696
SP_PIR_KEYWORDS	Immunoglobulin domain	4	12.9032	0.0330963	PTPRM, CD3G, TTN, FCRL6	30	470	19235	5.45674	0.983528	0.401458	32.1254
INTERPRO	IPR003598:Immunoglobulin subtype 2	3	9.67742	0.0403589	CD3G, TTN, FCRL6	27	205	16659	9.02927	0.986774	0.763512	36.9629
SMART	SM00408:IGc2	3	9.67742	0.0439212	CD3G, TTN, FCRL6	16	205	9079	8.30396	0.627728	0.627728	29.6382
Annotation Cluster 5	Enrichment Score: 1.30764310055538
Category	Term	Count	%	PValue	Genes	List Total	Pop Hits	Pop Total	Fold Enrichment	Bonferroni	Benjamini	FDR
INTERPRO	IPR013783:Immunoglobulin-like fold	5	16.129	0.0100484	PTPRM, CD3G, HLA-DPB1, TTN, FCRL6	27	553	16659	5.57866	0.65369	0.65369	10.696
SP_PIR_KEYWORDS	Immunoglobulin domain	4	12.9032	0.0330963	PTPRM, CD3G, TTN, FCRL6	30	470	19235	5.45674	0.983528	0.401458	32.1254
INTERPRO	IPR013151:Immunoglobulin	3	9.67742	0.0392948	PTPRM, TTN, FCRL6	27	202	16659	9.16337	0.985142	0.878106	36.1754
INTERPRO	IPR007110:Immunoglobulin-like	4	12.9032	0.0421063	PTPRM, HLA-DPB1, TTN, FCRL6	27	501	16659	4.92615	0.989078	0.67672	38.2367
Annotation Cluster 6	Enrichment Score: 1.0721099159985499
Category	Term	Count	%	PValue	Genes	List Total	Pop Hits	Pop Total	Fold Enrichment	Bonferroni	Benjamini	FDR
GOTERM_BP_FAT	GO:0007626~locomotory behavior	4	12.9032	0.0095184	PROK2, MYO6, ATP1A3, CXCR1	23	274	13528	8.58648	0.983944	0.873286	12.619
GOTERM_BP_FAT	GO:0007610~behavior	4	12.9032	0.0390937	PROK2, MYO6, ATP1A3, CXCR1	23	469	13528	5.01641	1	0.883915	43.019

## Sheet: DOWN_DCL_LPG vs C_LPG
Annotation Cluster 1	Enrichment Score: 10.217756511801664
Category	Term	Count	%	PValue	Genes	List Total	Pop Hits	Pop Total	Fold Enrichment	Bonferroni	Benjamini	FDR
GOTERM_BP_FAT	GO:0006955~immune response	39	21.4286	1.56822e-16	CCL1, GPR183, KYNU, IL1R1, CCL3, CCL2, TNF, IL18, NFKB2, IL15, CCL24, IGF1R, CCL22, CCL20, FCER1G, IL1B, C2, THBS1, EBI3, PAG1, IL1A, IL6, IL2RA, IL8, RELB, HLA-DQA2, HLA-DQA1, IGSF6, CD83, CCR7, CD86, CYBB, RGS1, CXCL13, CXCL16, IRF8, IL12B, GBP1, HLA-DRA	155	690	13528	4.93307	1.92735e-13	1.92735e-13	1.88738e-13
GOTERM_CC_FAT	GO:0005615~extracellular space	33	18.1319	5.76807e-13	CCL1, CCL3, UTS2, CCL2, TNF, IL6ST, MMP9, IGFBP7, IL18, MMP7, IL15, CCL24, CCL22, CCL20, IL1B, C2, THBS1, EBI3, IL1A, APOO, IL6, IL8, FBN1, LYZ, CHI3L1, INHBA, EREG, CXCL13, CXCL16, PLA2G7, SERPINB2, TFPI, IL12B	136	685	12782	4.52776	1.10738e-10	1.10738e-10	7.18081e-10
KEGG_PATHWAY	hsa04060:Cytokine-cytokine receptor interaction	26	14.2857	2.03455e-12	CCL1, IL1R1, CCL3, TNF, CCL2, IL6ST, CRLF2, IL18, IL15, CCL24, IL12RB2, CCL22, CCL20, IL1B, IL13RA1, CSF2RA, IL1A, IL6, IL2RA, IL8, FLT3, INHBA, CCR7, CXCL13, CXCL16, IL12B	93	262	5085	5.426	1.83114e-10	1.83114e-10	2.21339e-09
GOTERM_MF_FAT	GO:0005125~cytokine activity	19	10.4396	3.77936e-12	CCL1, NAMPT, CCL3, IL6, TNF, CCL2, IL8, IL18, IL15, CCL24, INHBA, CCL22, CCL20, CXCL13, CXCL16, IL1B, IL12B, EBI3, IL1A	143	195	12983	8.84623	1.38323e-09	1.38323e-09	5.20323e-09
GOTERM_BP_FAT	GO:0009611~response to wounding	29	15.9341	8.49457e-12	CCL3, CCL2, TNF, IL15, CCL24, CCL22, CCL20, MGLL, IL1B, C2, THBS1, IL1A, NFKBIZ, IL6, IL2RA, IL8, LYZ, IDO1, SOD2, TNFAIP6, CCR7, CYBB, EREG, GNAQ, CXCL13, PLA2G7, SERPINB2, TFPI, CTSB	155	530	13528	4.77556	1.47465e-08	3.68663e-09	1.43634e-08
SP_PIR_KEYWORDS	cytokine	17	9.34066	1.05014e-11	CCL1, CCL3, IL6, TNF, CCL2, IL8, IL18, IL15, CCL24, CCL22, CCL20, CXCL13, CXCL16, IL1B, IL12B, EBI3, IL1A	177	181	19235	10.2068	2.83537e-09	1.41769e-09	1.38074e-08
GOTERM_BP_FAT	GO:0006954~inflammatory response	23	12.6374	1.62526e-11	NFKBIZ, IL6, CCL3, TNF, IL2RA, CCL2, IL8, LYZ, IDO1, IL15, CCL24, TNFAIP6, CCL22, CYBB, CCR7, CCL20, CXCL13, PLA2G7, IL1B, MGLL, C2, THBS1, IL1A	155	325	13528	6.17656	2.82146e-08	4.03066e-09	2.74815e-08
GOTERM_BP_FAT	GO:0006952~defense response	29	15.9341	2.73539e-10	KYNU, IL1R1, CCL3, TNF, CCL2, IL15, CCL24, CCL22, CCL20, MGLL, IL1B, C2, THBS1, IL1A, NFKBIZ, IL6, IL2RA, IL8, LYZ, IDO1, INHBA, TNFAIP6, CD83, CCR7, CYBB, CXCL13, CXCL16, PLA2G7, HLA-DRA	155	615	13528	4.11552	4.74863e-07	4.31694e-08	4.62525e-07
GOTERM_CC_FAT	GO:0044421~extracellular region part	33	18.1319	3.56782e-09	CCL1, CCL3, UTS2, CCL2, TNF, IL6ST, MMP9, IGFBP7, IL18, MMP7, IL15, CCL24, CCL22, CCL20, IL1B, C2, THBS1, EBI3, IL1A, APOO, IL6, IL8, FBN1, LYZ, CHI3L1, INHBA, EREG, CXCL13, CXCL16, PLA2G7, SERPINB2, TFPI, IL12B	136	960	12782	3.23074	6.85021e-07	3.42511e-07	4.44199e-06
SP_PIR_KEYWORDS	Secreted	37	20.3297	1.28657e-06	CCL1, CCL3, UTS2, CCL2, TNF, IL6ST, MMP9, IGFBP7, IL18, CRLF2, MMP7, IL15, CCL24, CCL22, CCL20, CREG1, IL1B, C2, EBI3, IL1A, CSF2RA, APOO, ADAM28, IL6, IL8, FBN1, CHI3L1, INHBA, NPC2, EREG, CXCL13, CXCL16, PLA2G7, SERPINB2, TFPI, ANTXR2, IL12B	177	1689	19235	2.38063	0.000347314	6.94725e-05	0.00169159
GOTERM_CC_FAT	GO:0005576~extracellular region	41	22.5275	3.17824e-05	CCL1, CCL3, UTS2, CCL2, TNF, IL6ST, MMP9, IGFBP7, IL18, CRLF2, MMP7, IFI30, IL15, CCL24, CCL22, CCL20, CREG1, IL1B, C2, THBS1, EBI3, IL1A, CSF2RA, APOO, ADAM28, IL6, IL8, FBN1, LYZ, CHI3L1, INHBA, NPC2, EREG, CXCL13, CXCL16, PLA2G7, SERPINB2, TFPI, ANTXR2, IL12B, CTSB	136	2010	12782	1.91711	0.00608373	0.00121972	0.0395623
Annotation Cluster 2	Enrichment Score: 8.444144068500119
Category	Term	Count	%	PValue	Genes	List Total	Pop Hits	Pop Total	Fold Enrichment	Bonferroni	Benjamini	FDR
SP_PIR_KEYWORDS	disulfide bond	66	36.2637	1.07964e-12	NRP2, MPZL1, UTS2, PTGS2, GM2A, IL6ST, IGFBP7, MMP9, IL15, IL13RA1, CSF2RA, LYZ, CLIC2, HLA-DQA2, SLC7A11, HLA-DQA1, IGSF6, CD83, INHBA, TNFAIP6, CD86, CCR7, NPC2, CD80, EREG, TXN, TFPI, SERPINB2, TXNRD1, IL12B, CTSB, ADAM19, HLA-DRA, CCL1, GPR183, CCL3, IL1R1, CCL2, TNF, CRLF2, IFI30, IL12RB2, CCL24, ALCAM, IGF1R, CCL22, TSPAN33, CCL20, ITGB8, FCER1G, C2, AMICA1, THBS1, ADAM28, IL6, IL2RA, IL8, …	177	2924	19235	2.45293	2.91517e-10	2.91517e-10	1.4196e-09
UP_SEQ_FEATURE	disulfide bond	63	34.6154	9.9954e-12	NRP2, MPZL1, UTS2, PTGS2, GM2A, IL6ST, IGFBP7, MMP9, IL15, IL13RA1, CSF2RA, LYZ, CLIC2, HLA-DQA2, HLA-DQA1, IGSF6, CD83, INHBA, TNFAIP6, CD86, CCR7, NPC2, CD80, EREG, TXN, TFPI, SERPINB2, TXNRD1, IL12B, CTSB, ADAM19, HLA-DRA, CCL1, GPR183, CCL3, IL1R1, CCL2, TNF, CRLF2, IFI30, ALCAM, CCL24, IGF1R, CCL22, CCL20, ITGB8, FCER1G, C2, AMICA1, THBS1, ADAM28, IL6, IL2RA, IL8, FBN1, CHI3L1, S100A11, DKFZ…	177	2819	19113	2.41324	6.597e-09	6.597e-09	1.4955e-08
SP_PIR_KEYWORDS	signal	68	37.3626	1.35753e-11	NRP2, UTS2, MPZL1, GM2A, PTGS2, IL6ST, IGFBP7, MMP9, MMP7, IL15, CREG1, CALCRL, IL13RA1, CSF2RA, EBI3, APOO, LYZ, HLA-DQA2, HLA-DQA1, IGSF6, CD83, INHBA, TNFAIP6, CD86, CCR7, NPC2, CD80, EREG, TFPI, SERPINB2, PLA2G7, IL12B, CTSB, ADAM19, HLA-DRA, CCL1, CCL3, IL1R1, CCL2, CRLF2, IFI30, IL12RB2, ALCAM, CCL24, IGF1R, CCL22, CCL20, ITGB8, TMEM123, FCER1G, C2, AMICA1, THBS1, ADAM28, IL6, IL2RA, IL8, F…	177	3250	19235	2.27376	3.66535e-09	1.22178e-09	1.78491e-08
UP_SEQ_FEATURE	signal peptide	68	37.3626	1.81536e-11	NRP2, UTS2, MPZL1, GM2A, PTGS2, IL6ST, IGFBP7, MMP9, MMP7, IL15, CREG1, CALCRL, IL13RA1, CSF2RA, EBI3, APOO, LYZ, HLA-DQA2, HLA-DQA1, IGSF6, CD83, INHBA, TNFAIP6, CD86, CCR7, NPC2, CD80, EREG, TFPI, SERPINB2, PLA2G7, IL12B, CTSB, ADAM19, HLA-DRA, CCL1, CCL3, IL1R1, CCL2, CRLF2, IFI30, IL12RB2, ALCAM, CCL24, IGF1R, CCL22, CCL20, ITGB8, TMEM123, FCER1G, C2, AMICA1, THBS1, ADAM28, IL6, IL2RA, IL8, F…	177	3250	19113	2.25934	1.19814e-08	5.99068e-09	2.71611e-08
SP_PIR_KEYWORDS	glycoprotein	66	36.2637	8.79783e-06	NRP2, MPZL1, PTGS2, GM2A, IL6ST, IGFBP7, MMP9, IL15, LASS6, ST3GAL6, CREG1, CALCRL, IL13RA1, SLCO5A1, IL1A, CSF2RA, EBI3, APOO, HLA-DQA2, HLA-DQA1, SLC7A11, CD83, INHBA, TNFAIP6, CD86, CCR7, NPC2, CD80, EREG, CD82, TFPI, SERPINB2, PLA2G7, IL12B, CTSB, ADAM19, HLA-DRA, CCL1, IL1R1, CCL2, TNF, CRLF2, IFI30, IL12RB2, ALCAM, CCL24, IGF1R, TSPAN33, ITGB8, TMEM123, C2, AMICA1, THBS1, ADAM28, IL6, IL2RA…	177	4318	19235	1.66104	0.00237261	0.000339289	0.0115669
UP_SEQ_FEATURE	glycosylation site:N-linked (GlcNAc...)	64	35.1648	1.04626e-05	NRP2, MPZL1, PTGS2, GM2A, IL6ST, IGFBP7, MMP9, IL15, LASS6, ST3GAL6, CREG1, CALCRL, IL13RA1, SLCO5A1, IL1A, EBI3, CSF2RA, HLA-DQA2, HLA-DQA1, SLC7A11, CD83, INHBA, TNFAIP6, CD86, CCR7, NPC2, CD80, EREG, CD82, TFPI, SERPINB2, PLA2G7, IL12B, CTSB, ADAM19, HLA-DRA, CCL1, IL1R1, CCL2, CRLF2, IFI30, IL12RB2, ALCAM, CCL24, IGF1R, TSPAN33, ITGB8, TMEM123, C2, AMICA1, THBS1, ADAM28, IL6, IL2RA, FLT3, FBN…	177	4129	19113	1.67375	0.00688153	0.00229913	0.0156527
GOTERM_CC_FAT	GO:0005576~extracellular region	41	22.5275	3.17824e-05	CCL1, CCL3, UTS2, CCL2, TNF, IL6ST, MMP9, IGFBP7, IL18, CRLF2, MMP7, IFI30, IL15, CCL24, CCL22, CCL20, CREG1, IL1B, C2, THBS1, EBI3, IL1A, CSF2RA, APOO, ADAM28, IL6, IL8, FBN1, LYZ, CHI3L1, INHBA, NPC2, EREG, CXCL13, CXCL16, PLA2G7, SERPINB2, TFPI, ANTXR2, IL12B, CTSB	136	2010	12782	1.91711	0.00608373	0.00121972	0.0395623
Annotation Cluster 3	Enrichment Score: 6.133346825949316
Category	Term	Count	%	PValue	Genes	List Total	Pop Hits	Pop Total	Fold Enrichment	Bonferroni	Benjamini	FDR
KEGG_PATHWAY	hsa04060:Cytokine-cytokine receptor interaction	26	14.2857	2.03455e-12	CCL1, IL1R1, CCL3, TNF, CCL2, IL6ST, CRLF2, IL18, IL15, CCL24, IL12RB2, CCL22, CCL20, IL1B, IL13RA1, CSF2RA, IL1A, IL6, IL2RA, IL8, FLT3, INHBA, CCR7, CXCL13, CXCL16, IL12B	93	262	5085	5.426	1.83114e-10	1.83114e-10	2.21339e-09
GOTERM_MF_FAT	GO:0005125~cytokine activity	19	10.4396	3.77936e-12	CCL1, NAMPT, CCL3, IL6, TNF, CCL2, IL8, IL18, IL15, CCL24, INHBA, CCL22, CCL20, CXCL13, CXCL16, IL1B, IL12B, EBI3, IL1A	143	195	12983	8.84623	1.38323e-09	1.38323e-09	5.20323e-09
SP_PIR_KEYWORDS	cytokine	17	9.34066	1.05014e-11	CCL1, CCL3, IL6, TNF, CCL2, IL8, IL18, IL15, CCL24, CCL22, CCL20, CXCL13, CXCL16, IL1B, IL12B, EBI3, IL1A	177	181	19235	10.2068	2.83537e-09	1.41769e-09	1.38074e-08
GOTERM_BP_FAT	GO:0007610~behavior	23	12.6374	1.64142e-08	CCL1, MAFG, NRP2, IL6, CCL3, EGR2, CCL2, GM2A, PTGS2, IL8, IL18, IDO1, NR4A3, SOD2, CCL24, CCL22, CCR7, GNAQ, CCL20, CXCL13, CXCL16, IL1B, SYK	155	469	13528	4.28013	2.84946e-05	1.1398e-06	2.77546e-05
GOTERM_MF_FAT	GO:0008009~chemokine activity	9	4.94505	3.08693e-08	CCL1, CCL24, CCL22, CCL3, CCL2, IL8, CCL20, CXCL13, CXCL16	143	46	12983	17.7633	1.12981e-05	5.64906e-06	4.24997e-05
GOTERM_BP_FAT	GO:0042330~taxis	14	7.69231	3.37093e-08	CCL1, NRP2, CCL3, IL6, CCL2, IL8, CCL24, CCR7, CCL22, CCL20, CXCL13, CXCL16, IL1B, SYK	155	160	13528	7.63677	5.85177e-05	2.25074e-06	5.69989e-05
GOTERM_BP_FAT	GO:0006935~chemotaxis	14	7.69231	3.37093e-08	CCL1, NRP2, CCL3, IL6, CCL2, IL8, CCL24, CCR7, CCL22, CCL20, CXCL13, CXCL16, IL1B, SYK	155	160	13528	7.63677	5.85177e-05	2.25074e-06	5.69989e-05
GOTERM_MF_FAT	GO:0042379~chemokine receptor binding	9	4.94505	5.18993e-08	CCL1, CCL24, CCL22, CCL3, CCL2, IL8, CCL20, CXCL13, CXCL16	143	49	12983	16.6758	1.8995e-05	6.33169e-06	7.14531e-05
INTERPRO	IPR001811:Small chemokine, interleukin-8-like	8	4.3956	1.39404e-07	CCL1, CCL24, CCL22, CCL3, CCL2, IL8, CCL20, CXCL13	166	41	16659	19.5815	5.8548e-05	5.8548e-05	0.000195822
SP_PIR_KEYWORDS	chemotaxis	9	4.94505	3.04515e-07	CCL1, CCL24, CCL22, CCL3, CCL2, IL8, CCL20, CXCL13, CXCL16	177	72	19235	13.584	8.22157e-05	2.05546e-05	0.00040038
SMART	SM00199:SCY	8	4.3956	6.46162e-07	CCL1, CCL24, CCL22, CCL3, CCL2, IL8, CCL20, CXCL13	115	41	9079	15.4045	7.10753e-05	7.10753e-05	0.000730048
GOTERM_BP_FAT	GO:0007626~locomotory behavior	15	8.24176	2.93683e-06	CCL1, NRP2, CCL3, IL6, CCL2, IL8, SOD2, CCL24, CCR7, CCL22, CCL20, CXCL13, CXCL16, IL1B, SYK	155	274	13528	4.77796	0.00508537	0.000159311	0.00496575
INTERPRO	IPR000827:Small chemokine, C-C group, conserved site	6	3.2967	4.05988e-06	CCL1, CCL24, CCL22, CCL3, CCL2, CCL20	166	25	16659	24.0853	0.0017037	0.000852214	0.00570279
SP_PIR_KEYWORDS	inflammatory response	8	4.3956	6.68323e-06	CCL24, CCL3, CCL2, IL8, CCL20, CXCL13, IL1B, IL1A	177	77	19235	11.2906	0.00180285	0.000300701	0.00878686
PIR_SUPERFAMILY	PIRSF001950:small inducible chemokine, C/CC types	6	3.2967	1.02666e-05	CCL1, CCL24, CCL22, CCL3, CCL2, CCL20	99	23	7396	19.4888	0.00122099	0.00122099	0.0117669
KEGG_PATHWAY	hsa04062:Chemokine signaling pathway	14	7.69231	2.58177e-05	CCL1, CCL3, CCL2, IL8, NFKBIA, ADRBK2, STAT1, CCL24, CCR7, CCL22, CCL20, CXCL13, TIAM1, CXCL16	93	187	5085	4.0935	0.00232093	0.000464617	0.0280828
BBID	109.Chemokine_families	8	4.3956	0.000206945	CCL1, CCL24, CCL22, CCL3, CCL2, IL8, CCL20, CXCL13	22	25	358	5.20727	0.00906518	0.00906518	0.193445
INTERPRO	IPR002473:Small chemokine, C-X-C/Interleukin 8	4	2.1978	0.000320516	CCL22, IL8, CCL20, CXCL13	166	14	16659	28.673	0.125968	0.0265684	0.449291
GOTERM_BP_FAT	GO:0006874~cellular calcium ion homeostasis	7	3.84615	0.0182743	CCL1, CCR7, CCL3, CCL2, CXCL13, IL6ST, IL1B	155	183	13528	3.33848	1	0.166331	26.7914
GOTERM_BP_FAT	GO:0055074~calcium ion homeostasis	7	3.84615	0.0205836	CCL1, CCR7, CCL3, CCL2, CXCL13, IL6ST, IL1B	155	188	13528	3.24969	1	0.181751	29.6494
GOTERM_BP_FAT	GO:0030005~cellular di-, tri-valent inorganic cation homeostasis	7	3.84615	0.0454109	CCL1, CCR7, CCL3, CCL2, CXCL13, IL6ST, IL1B	155	227	13528	2.69137	1	0.315301	54.4259
Annotation Cluster 4	Enrichment Score: 4.437501783561683
Category	Term	Count	%	PValue	Genes	List Total	Pop Hits	Pop Total	Fold Enrichment	Bonferroni	Benjamini	FDR
GOTERM_BP_FAT	GO:0042330~taxis	14	7.69231	3.37093e-08	CCL1, NRP2, CCL3, IL6, CCL2, IL8, CCL24, CCR7, CCL22, CCL20, CXCL13, CXCL16, IL1B, SYK	155	160	13528	7.63677	5.85177e-05	2.25074e-06	5.69989e-05
GOTERM_BP_FAT	GO:0006935~chemotaxis	14	7.69231	3.37093e-08	CCL1, NRP2, CCL3, IL6, CCL2, IL8, CCL24, CCR7, CCL22, CCL20, CXCL13, CXCL16, IL1B, SYK	155	160	13528	7.63677	5.85177e-05	2.25074e-06	5.69989e-05
GOTERM_BP_FAT	GO:0007626~locomotory behavior	15	8.24176	2.93683e-06	CCL1, NRP2, CCL3, IL6, CCL2, IL8, SOD2, CCL24, CCR7, CCL22, CCL20, CXCL13, CXCL16, IL1B, SYK	155	274	13528	4.77796	0.00508537	0.000159311	0.00496575
GOTERM_BP_FAT	GO:0006928~cell motion	18	9.89011	2.89037e-05	NRP2, IL6, CCL3, TNF, EGR2, CCL2, CCDC88A, IL8, PTGS2, ALCAM, CCL22, CXCL16, TXN, IL1B, IL12B, THBS1, SYK, FEZ1	155	475	13528	3.30735	0.0489394	0.00109022	0.0488619
GOTERM_BP_FAT	GO:0050900~leukocyte migration	7	3.84615	4.43726e-05	IL6, TNF, CCL2, IL8, CXCL16, IL1B, SYK	155	57	13528	10.7183	0.0741403	0.00160356	0.0750029
GOTERM_BP_FAT	GO:0030595~leukocyte chemotaxis	6	3.2967	5.81943e-05	IL6, CCL2, IL8, CXCL16, IL1B, SYK	155	37	13528	14.1531	0.0960925	0.00197899	0.0983549
GOTERM_BP_FAT	GO:0060326~cell chemotaxis	6	3.2967	7.54708e-05	IL6, CCL2, IL8, CXCL16, IL1B, SYK	155	39	13528	13.4273	0.122802	0.00246906	0.127537
GOTERM_BP_FAT	GO:0016477~cell migration	12	6.59341	0.000318716	NRP2, CCL22, IL6, TNF, CCDC88A, CCL2, IL8, CXCL16, IL1B, IL12B, THBS1, SYK	155	276	13528	3.79467	0.424997	0.00716099	0.537551
GOTERM_BP_FAT	GO:0051674~localization of cell	12	6.59341	0.000776857	NRP2, CCL22, IL6, TNF, CCDC88A, CCL2, IL8, CXCL16, IL1B, IL12B, THBS1, SYK	155	307	13528	3.4115	0.740539	0.0138125	1.3055
GOTERM_BP_FAT	GO:0048870~cell motility	12	6.59341	0.000776857	NRP2, CCL22, IL6, TNF, CCDC88A, CCL2, IL8, CXCL16, IL1B, IL12B, THBS1, SYK	155	307	13528	3.4115	0.740539	0.0138125	1.3055
GOTERM_BP_FAT	GO:0030593~neutrophil chemotaxis	4	2.1978	0.00104126	CCL2, IL8, IL1B, SYK	155	18	13528	19.395	0.836112	0.017077	1.74616
SP_PIR_KEYWORDS	inflammation	4	2.1978	0.00149357	CCL2, IL8, IL1B, IL1A	177	25	19235	17.3876	0.332065	0.0284145	1.94605
Annotation Cluster 5	Enrichment Score: 4.285575791279847
Category	Term	Count	%	PValue	Genes	List Total	Pop Hits	Pop Total	Fold Enrichment	Bonferroni	Benjamini	FDR
GOTERM_BP_FAT	GO:0042035~regulation of cytokine biosynthetic process	11	6.04396	1.04894e-08	INHBA, CD86, IL6, TNF, CD80, EREG, IL1B, IL12B, EBI3, IL1A, SYK	155	74	13528	12.9737	1.82095e-05	7.58737e-07	1.77365e-05
GOTERM_BP_FAT	GO:0042108~positive regulation of cytokine biosynthetic process	9	4.94505	6.02969e-08	CD86, TNF, CD80, EREG, IL1B, IL12B, EBI3, IL1A, SYK	155	48	13528	16.3645	0.00010467	3.87686e-06	0.000101956
KEGG_PATHWAY	hsa05332:Graft-versus-host disease	9	4.94505	3.28144e-07	CD86, IL6, TNF, CD80, IL1B, HLA-DQA2, HLA-DQA1, IL1A, HLA-DRA	93	39	5085	12.6179	2.95325e-05	1.47664e-05	0.000356978
KEGG_PATHWAY	hsa04940:Type I diabetes mellitus	9	4.94505	6.02174e-07	CD86, TNF, CD80, IL1B, IL12B, HLA-DQA2, HLA-DQA1, IL1A, HLA-DRA	93	42	5085	11.7166	5.41942e-05	1.80651e-05	0.000655088
GOTERM_BP_FAT	GO:0032663~regulation of interleukin-2 production	5	2.74725	0.000351466	CD83, CD86, CD80, IL1B, IL1A	155	30	13528	14.5462	0.456786	0.00779322	0.592633
GOTERM_BP_FAT	GO:0045086~positive regulation of interleukin-2 biosynthetic process	4	2.1978	0.000380525	CD86, CD80, IL1B, IL1A	155	13	13528	26.8546	0.483519	0.00822494	0.641483
GOTERM_BP_FAT	GO:0002819~regulation of adaptive immune response	6	3.2967	0.00042864	CD86, CD80, IL6ST, FCER1G, IL1B, IDO1	155	56	13528	9.35115	0.524923	0.00903551	0.722319
GOTERM_BP_FAT	GO:0045076~regulation of interleukin-2 biosynthetic process	4	2.1978	0.00122622	CD86, CD80, IL1B, IL1A	155	19	13528	18.3742	0.881167	0.01971	2.05331
GOTERM_BP_FAT	GO:0002822~regulation of adaptive immune response based on somatic recombination of immune receptors built from immunoglobulin superfamily domains	5	2.74725	0.0035101	CD86, CD80, FCER1G, IL1B, IDO1	155	55	13528	7.93431	0.997767	0.0462177	5.77235
GOTERM_BP_FAT	GO:0002821~positive regulation of adaptive immune response	4	2.1978	0.00514805	IL6ST, FCER1G, IL1B, IDO1	155	31	13528	11.2616	0.999872	0.0624275	8.35731
GOTERM_BP_FAT	GO:0002824~positive regulation of adaptive immune response based on somatic recombination of immune receptors built from immunoglobulin superfamily domains	3	1.64835	0.0454925	FCER1G, IL1B, IDO1	155	30	13528	8.72774	1	0.314564	54.4918
Annotation Cluster 6	Enrichment Score: 3.5410147540581045
Category	Term	Count	%	PValue	Genes	List Total	Pop Hits	Pop Total	Fold Enrichment	Bonferroni	Benjamini	FDR
GOTERM_BP_FAT	GO:0002237~response to molecule of bacterial origin	9	4.94505	5.88464e-06	IL12RB2, IL6, CCL2, PTGS2, NFKBIA, IL1B, IDO1, STAT1, MGST1	155	86	13528	9.13368	0.0101638	0.000276064	0.00994983
GOTERM_BP_FAT	GO:0010033~response to organic substance	24	13.1868	6.84182e-06	ME1, KYNU, IL6, IL1R1, TNF, EGR2, CCL2, CYP1B1, PTGS2, IL6ST, IGFBP7, NFKBIA, IDO1, PMAIP1, NR4A3, STAT1, IL12RB2, CD83, IGF1R, DUSP1, CXCL16, IL1B, THBS1, MGST1	155	721	13528	2.90521	0.0118072	0.000304503	0.0115682
GOTERM_BP_FAT	GO:0009617~response to bacterium	12	6.59341	1.27736e-05	IL12RB2, IL6, TNF, CCL2, PTGS2, CCL20, LYZ, NFKBIA, IL1B, IDO1, STAT1, MGST1	155	193	13528	5.42658	0.021931	0.000540708	0.0215965
GOTERM_BP_FAT	GO:0032496~response to lipopolysaccharide	8	4.3956	2.66717e-05	IL12RB2, CCL2, PTGS2, NFKBIA, IL1B, IDO1, STAT1, MGST1	155	77	13528	9.06778	0.0452471	0.00105178	0.0450895
GOTERM_BP_FAT	GO:0009719~response to endogenous stimulus	14	7.69231	0.000734828	ME1, IL6, EGR2, CCL2, TNF, PTGS2, IGFBP7, NR4A3, STAT1, IGF1R, DUSP1, IL1B, THBS1, MGST1	155	405	13528	3.017	0.720885	0.0134841	1.23528
Annotation Cluster 7	Enrichment Score: 3.275753758097858
Category	Term	Count	%	PValue	Genes	List Total	Pop Hits	Pop Total	Fold Enrichment	Bonferroni	Benjamini	FDR
GOTERM_BP_FAT	GO:0042981~regulation of apoptosis	26	14.2857	4.06609e-06	IL6, IL2RA, CCL2, TNF, PTGS2, MMP9, NFKBIA, PMAIP1, IDO1, CARD6, BIRC3, STAT1, DAPK1, SOD2, INHBA, IGF1R, RASGRF2, DUSP1, TIAM1, SERPINB2, IL1B, IL12B, CTSB, NQO1, THBS1, IL1A	155	804	13528	2.8224	0.00703389	0.000213878	0.0068751
GOTERM_BP_FAT	GO:0043067~regulation of programmed cell death	26	14.2857	4.84047e-06	IL6, IL2RA, CCL2, TNF, PTGS2, MMP9, NFKBIA, PMAIP1, IDO1, CARD6, BIRC3, STAT1, DAPK1, SOD2, INHBA, IGF1R, RASGRF2, DUSP1, TIAM1, SERPINB2, IL1B, IL12B, CTSB, NQO1, THBS1, IL1A	155	812	13528	2.7946	0.00836786	0.000240059	0.0081844
GOTERM_BP_FAT	GO:0010941~regulation of cell death	26	14.2857	5.1641e-06	IL6, IL2RA, CCL2, TNF, PTGS2, MMP9, NFKBIA, PMAIP1, IDO1, CARD6, BIRC3, STAT1, DAPK1, SOD2, INHBA, IGF1R, RASGRF2, DUSP1, TIAM1, SERPINB2, IL1B, IL12B, CTSB, NQO1, THBS1, IL1A	155	815	13528	2.78431	0.00892483	0.000248994	0.00873158
GOTERM_BP_FAT	GO:0043065~positive regulation of apoptosis	14	7.69231	0.00126934	IL2RA, TNF, PTGS2, MMP9, PMAIP1, STAT1, DAPK1, INHBA, DUSP1, RASGRF2, TIAM1, IL1B, IL12B, NQO1	155	430	13528	2.84159	0.889746	0.0200258	2.12478
GOTERM_BP_FAT	GO:0043068~positive regulation of programmed cell death	14	7.69231	0.00135114	IL2RA, TNF, PTGS2, MMP9, PMAIP1, STAT1, DAPK1, INHBA, DUSP1, RASGRF2, TIAM1, IL1B, IL12B, NQO1	155	433	13528	2.8219	0.90436	0.0211118	2.26025
GOTERM_BP_FAT	GO:0010942~positive regulation of cell death	14	7.69231	0.00140808	IL2RA, TNF, PTGS2, MMP9, PMAIP1, STAT1, DAPK1, INHBA, DUSP1, RASGRF2, TIAM1, IL1B, IL12B, NQO1	155	435	13528	2.80893	0.913374	0.0217964	2.35444
Annotation Cluster 8	Enrichment Score: 3.1962738118096437
Category	Term	Count	%	PValue	Genes	List Total	Pop Hits	Pop Total	Fold Enrichment	Bonferroni	Benjamini	FDR
GOTERM_BP_FAT	GO:0042981~regulation of apoptosis	26	14.2857	4.06609e-06	IL6, IL2RA, CCL2, TNF, PTGS2, MMP9, NFKBIA, PMAIP1, IDO1, CARD6, BIRC3, STAT1, DAPK1, SOD2, INHBA, IGF1R, RASGRF2, DUSP1, TIAM1, SERPINB2, IL1B, IL12B, CTSB, NQO1, THBS1, IL1A	155	804	13528	2.8224	0.00703389	0.000213878	0.0068751
GOTERM_BP_FAT	GO:0043067~regulation of programmed cell death	26	14.2857	4.84047e-06	IL6, IL2RA, CCL2, TNF, PTGS2, MMP9, NFKBIA, PMAIP1, IDO1, CARD6, BIRC3, STAT1, DAPK1, SOD2, INHBA, IGF1R, RASGRF2, DUSP1, TIAM1, SERPINB2, IL1B, IL12B, CTSB, NQO1, THBS1, IL1A	155	812	13528	2.7946	0.00836786	0.000240059	0.0081844
GOTERM_BP_FAT	GO:0010941~regulation of cell death	26	14.2857	5.1641e-06	IL6, IL2RA, CCL2, TNF, PTGS2, MMP9, NFKBIA, PMAIP1, IDO1, CARD6, BIRC3, STAT1, DAPK1, SOD2, INHBA, IGF1R, RASGRF2, DUSP1, TIAM1, SERPINB2, IL1B, IL12B, CTSB, NQO1, THBS1, IL1A	155	815	13528	2.78431	0.00892483	0.000248994	0.00873158
KEGG_PATHWAY	hsa04621:NOD-like receptor signaling pathway	9	4.94505	1.28299e-05	IL6, TNF, CCL2, IL8, IL18, NFKBIA, IL1B, BIRC3, CARD6	93	62	5085	7.93704	0.00115403	0.000288632	0.0139564
GOTERM_BP_FAT	GO:0006916~anti-apoptosis	11	6.04396	0.000123255	IGF1R, TNF, CCL2, SERPINB2, NFKBIA, IL1B, BIRC3, THBS1, IL1A, SOD2, DAPK1	155	206	13528	4.66044	0.192638	0.00350178	0.208206
GOTERM_BP_FAT	GO:0008219~cell death	21	11.5385	0.000190029	RNF144B, IL6, TNF, IL2RA, KLF11, LYZ, NFKBIA, PMAIP1, CARD6, BIRC3, STAT1, AHR, SOD2, DAPK1, RASGRF2, TIAM1, TMEM123, SPG20, IL1B, THBS1, IL1A	155	719	13528	2.54913	0.28102	0.00484003	0.320833
GOTERM_BP_FAT	GO:0016265~death	21	11.5385	0.000208272	RNF144B, IL6, TNF, IL2RA, KLF11, LYZ, NFKBIA, PMAIP1, CARD6, BIRC3, STAT1, AHR, SOD2, DAPK1, RASGRF2, TIAM1, TMEM123, SPG20, IL1B, THBS1, IL1A	155	724	13528	2.53153	0.303438	0.00515237	0.351583
GOTERM_BP_FAT	GO:0006915~apoptosis	18	9.89011	0.000499169	RNF144B, IL6, TNF, IL2RA, KLF11, NFKBIA, PMAIP1, CARD6, BIRC3, STAT1, AHR, SOD2, DAPK1, RASGRF2, TIAM1, IL1B, THBS1, IL1A	155	602	13528	2.60962	0.579695	0.00991345	0.840699
GOTERM_BP_FAT	GO:0012501~programmed cell death	18	9.89011	0.000590286	RNF144B, IL6, TNF, IL2RA, KLF11, NFKBIA, PMAIP1, CARD6, BIRC3, STAT1, AHR, SOD2, DAPK1, RASGRF2, TIAM1, IL1B, THBS1, IL1A	155	611	13528	2.57118	0.641218	0.0114512	0.993438
GOTERM_BP_FAT	GO:0043066~negative regulation of apoptosis	13	7.14286	0.00073319	IL6, CCL2, TNF, NFKBIA, IDO1, BIRC3, SOD2, DAPK1, IGF1R, SERPINB2, IL1B, THBS1, IL1A	155	354	13528	3.2051	0.720089	0.0135979	1.23254
GOTERM_BP_FAT	GO:0043069~negative regulation of programmed cell death	13	7.14286	0.000828624	IL6, CCL2, TNF, NFKBIA, IDO1, BIRC3, SOD2, DAPK1, IGF1R, SERPINB2, IL1B, THBS1, IL1A	155	359	13528	3.16046	0.762856	0.0144311	1.39192
GOTERM_BP_FAT	GO:0060548~negative regulation of cell death	13	7.14286	0.000848906	IL6, CCL2, TNF, NFKBIA, IDO1, BIRC3, SOD2, DAPK1, IGF1R, SERPINB2, IL1B, THBS1, IL1A	155	360	13528	3.15168	0.771067	0.0146351	1.42576
BIOCARTA	h_il1rPathway:Signal transduction through IL1R	6	3.2967	0.00094055	IL1R1, IL6, TNF, NFKBIA, IL1B, IL1A	41	29	1437	7.25147	0.100028	0.0345205	1.06102
KEGG_PATHWAY	hsa04210:Apoptosis	6	3.2967	0.0200479	IL1R1, TNF, NFKBIA, IL1B, BIRC3, IL1A	93	87	5085	3.77086	0.838401	0.107666	19.7731
GOTERM_BP_FAT	GO:0051223~regulation of protein transport	5	2.74725	0.0411908	IL6, TNF, NFKBIA, IL1B, IL1A	155	114	13528	3.82796	1	0.297256	50.8967
GOTERM_BP_FAT	GO:0070201~regulation of establishment of protein localization	5	2.74725	0.0493951	IL6, TNF, NFKBIA, IL1B, IL1A	155	121	13528	3.6065	1	0.334443	57.5376
Annotation Cluster 9	Enrichment Score: 2.929854274654825
Category	Term	Count	%	PValue	Genes	List Total	Pop Hits	Pop Total	Fold Enrichment	Bonferroni	Benjamini	FDR
BIOCARTA	h_th1th2Pathway:Th1/Th2 Differentiation	6	3.2967	0.00014776	IL12RB2, CD86, IL2RA, IL18, IL12B, HLA-DRA	41	20	1437	10.5146	0.0164141	0.0164141	0.16737
GOTERM_BP_FAT	GO:0046006~regulation of activated T cell proliferation	4	2.1978	0.000295172	IL2RA, IL18, IDO1, IL12B	155	12	13528	29.0925	0.401	0.00680995	0.497934
GOTERM_BP_FAT	GO:0032609~interferon-gamma production	3	1.64835	0.000761026	IL12RB2, IL18, IL12B	155	4	13528	65.4581	0.733304	0.0136728	1.27905
GOTERM_BP_FAT	GO:0042104~positive regulation of activated T cell proliferation	3	1.64835	0.00439825	IL2RA, IL18, IL12B	155	9	13528	29.0925	0.999525	0.0551064	7.18238
GOTERM_BP_FAT	GO:0001816~cytokine production	4	2.1978	0.015361	IL12RB2, IL18, IDO1, IL12B	155	46	13528	7.58934	1	0.145429	23.0299
Annotation Cluster 10	Enrichment Score: 2.9055854525829337
Category	Term	Count	%	PValue	Genes	List Total	Pop Hits	Pop Total	Fold Enrichment	Bonferroni	Benjamini	FDR
GOTERM_BP_FAT	GO:0006935~chemotaxis	14	7.69231	3.37093e-08	CCL1, NRP2, CCL3, IL6, CCL2, IL8, CCL24, CCR7, CCL22, CCL20, CXCL13, CXCL16, IL1B, SYK	155	160	13528	7.63677	5.85177e-05	2.25074e-06	5.69989e-05
GOTERM_BP_FAT	GO:0042330~taxis	14	7.69231	3.37093e-08	CCL1, NRP2, CCL3, IL6, CCL2, IL8, CCL24, CCR7, CCL22, CCL20, CXCL13, CXCL16, IL1B, SYK	155	160	13528	7.63677	5.85177e-05	2.25074e-06	5.69989e-05
INTERPRO	IPR001811:Small chemokine, interleukin-8-like	8	4.3956	1.39404e-07	CCL1, CCL24, CCL22, CCL3, CCL2, IL8, CCL20, CXCL13	166	41	16659	19.5815	5.8548e-05	5.8548e-05	0.000195822
SMART	SM00199:SCY	8	4.3956	6.46162e-07	CCL1, CCL24, CCL22, CCL3, CCL2, IL8, CCL20, CXCL13	115	41	9079	15.4045	7.10753e-05	7.10753e-05	0.000730048
BBID	109.Chemokine_families	8	4.3956	0.000206945	CCL1, CCL24, CCL22, CCL3, CCL2, IL8, CCL20, CXCL13	22	25	358	5.20727	0.00906518	0.00906518	0.193445
GOTERM_BP_FAT	GO:0042592~homeostatic process	20	10.989	0.000887464	CCL1, MAFG, SLC9A7, CCL3, IL6, IL2RA, EGR2, CCL2, IL6ST, SOD2, INHBA, CCR7, NPC2, GNAQ, CXCL13, TXN, IL1B, TXNRD1, NEDD4L, IL1A	155	751	13528	2.3243	0.785902	0.0149974	1.49006
GOTERM_BP_FAT	GO:0055080~cation homeostasis	11	6.04396	0.0016126	CCL1, MAFG, CCR7, SLC9A7, CCL3, CCL2, CXCL13, IL6ST, IL1B, NEDD4L, SOD2	155	286	13528	3.35682	0.939295	0.024277	2.69203
GOTERM_BP_FAT	GO:0050801~ion homeostasis	13	7.14286	0.00249458	CCL1, MAFG, SLC9A7, CCR7, CCL3, CCL2, EGR2, GNAQ, IL6ST, CXCL13, IL1B, NEDD4L, SOD2	155	409	13528	2.7741	0.986911	0.0354883	4.13539
GOTERM_BP_FAT	GO:0019725~cellular homeostasis	14	7.69231	0.00257955	CCL1, MAFG, CCL3, EGR2, CCL2, IL6ST, SOD2, CCR7, GNAQ, CXCL13, TXN, IL1B, TXNRD1, NEDD4L	155	466	13528	2.62207	0.988711	0.0360859	4.27338
GOTERM_BP_FAT	GO:0006873~cellular ion homeostasis	12	6.59341	0.00368231	CCL1, MAFG, CCR7, CCL3, CCL2, EGR2, GNAQ, CXCL13, IL6ST, IL1B, NEDD4L, SOD2	155	374	13528	2.80035	0.998346	0.0480699	6.04731
GOTERM_BP_FAT	GO:0055082~cellular chemical homeostasis	12	6.59341	0.00414969	CCL1, MAFG, CCR7, CCL3, CCL2, EGR2, GNAQ, CXCL13, IL6ST, IL1B, NEDD4L, SOD2	155	380	13528	2.75613	0.999267	0.0524466	6.78978
GOTERM_BP_FAT	GO:0048878~chemical homeostasis	14	7.69231	0.00569493	CCL1, MAFG, CCL3, SLC9A7, EGR2, CCL2, IL6ST, SOD2, CCR7, NPC2, GNAQ, CXCL13, IL1B, NEDD4L	155	512	13528	2.38649	0.999951	0.0674398	9.20541
GOTERM_BP_FAT	GO:0006875~cellular metal ion homeostasis	8	4.3956	0.00714678	CCL1, CCR7, CCL3, CCL2, CXCL13, IL6ST, IL1B, NEDD4L	155	196	13528	3.56234	0.999996	0.0796572	11.4213
GOTERM_BP_FAT	GO:0030003~cellular cation homeostasis	9	4.94505	0.00860555	CCL1, MAFG, CCR7, CCL3, CCL2, CXCL13, IL6ST, IL1B, NEDD4L	155	254	13528	3.09251	1	0.0922618	13.5964
GOTERM_BP_FAT	GO:0055065~metal ion homeostasis	8	4.3956	0.00904387	CCL1, CCR7, CCL3, CCL2, CXCL13, IL6ST, IL1B, NEDD4L	155	205	13528	3.40595	1	0.0961572	14.24
GOTERM_BP_FAT	GO:0006874~cellular calcium ion homeostasis	7	3.84615	0.0182743	CCL1, CCR7, CCL3, CCL2, CXCL13, IL6ST, IL1B	155	183	13528	3.33848	1	0.166331	26.7914
GOTERM_BP_FAT	GO:0055066~di-, tri-valent inorganic cation homeostasis	8	4.3956	0.0195855	CCL1, CCR7, CCL3, CCL2, CXCL13, IL6ST, IL1B, SOD2	155	239	13528	2.92142	1	0.175443	28.4272
GOTERM_BP_FAT	GO:0055074~calcium ion homeostasis	7	3.84615	0.0205836	CCL1, CCR7, CCL3, CCL2, CXCL13, IL6ST, IL1B	155	188	13528	3.24969	1	0.181751	29.6494
BBID	33.GProt-coupled_Rec_T_Cell_med_Inflamm	3	1.64835	0.0294862	CCL1, CCL3, CCL2	22	5	358	9.76364	0.732037	0.28052	24.4227
BBID	34.Chemokines_in_EAE	3	1.64835	0.0294862	CCL1, CCL3, CCL2	22	5	358	9.76364	0.732037	0.28052	24.4227
GOTERM_BP_FAT	GO:0030005~cellular di-, tri-valent inorganic cation homeostasis	7	3.84615	0.0454109	CCL1, CCR7, CCL3, CCL2, CXCL13, IL6ST, IL1B	155	227	13528	2.69137	1	0.315301	54.4259
Annotation Cluster 11	Enrichment Score: 2.88826170326771
Category	Term	Count	%	PValue	Genes	List Total	Pop Hits	Pop Total	Fold Enrichment	Bonferroni	Benjamini	FDR
UP_SEQ_FEATURE	domain:Ig-like C2-type	8	4.3956	4.69468e-05	IGSF6, CD86, CD80, FLT3, IL6ST, IGFBP7, IL12B, CD200	177	103	19113	8.38703	0.0305105	0.00771647	0.0702179
INTERPRO	IPR013783:Immunoglobulin-like fold	17	9.34066	0.000124032	IL1R1, MPZL1, FLT3, IL6ST, RELB, NFKB2, HLA-DQA2, HLA-DQA1, IGSF6, ALCAM, CD83, CD86, DKFZP686O24166, CD80, IL12B, AMICA1, HLA-DRA	166	553	16659	3.08507	0.050763	0.0172157	0.174088
INTERPRO	IPR007110:Immunoglobulin-like	16	8.79121	0.000140135	IL1R1, MPZL1, FLT3, IGFBP7, HLA-DQA2, HLA-DQA1, IGSF6, ALCAM, CD83, CD86, DKFZP686O24166, CD80, IL12B, AMICA1, CD200, HLA-DRA	166	501	16659	3.20496	0.0571621	0.0146075	0.196669
SP_PIR_KEYWORDS	Immunoglobulin domain	14	7.69231	0.000402107	IL1R1, MPZL1, FLT3, IL6ST, IGFBP7, IGSF6, ALCAM, CD83, CD86, DKFZP686O24166, CD80, IL12B, AMICA1, CD200	177	470	19235	3.23705	0.102902	0.0090084	0.527407
INTERPRO	IPR003599:Immunoglobulin subtype	10	5.49451	0.00568188	IGSF6, ALCAM, CD83, IL1R1, DKFZP686O24166, CD80, FLT3, IGFBP7, AMICA1, CD200	166	330	16659	3.04107	0.908663	0.28957	7.69218
SMART	SM00409:IG	10	5.49451	0.0227769	IGSF6, ALCAM, CD83, IL1R1, DKFZP686O24166, CD80, FLT3, IGFBP7, AMICA1, CD200	115	330	9079	2.39236	0.920694	0.570362	22.9192
Annotation Cluster 12	Enrichment Score: 2.7853973064349318
Category	Term	Count	%	PValue	Genes	List Total	Pop Hits	Pop Total	Fold Enrichment	Bonferroni	Benjamini	FDR
GOTERM_MF_FAT	GO:0004896~cytokine receptor activity	8	4.3956	2.11318e-06	IL12RB2, IL1R1, IL2RA, IL6ST, IL12B, IL13RA1, CSF2RA, EBI3	143	55	12983	13.2058	0.000773126	0.000193338	0.00290931
GOTERM_MF_FAT	GO:0019955~cytokine binding	10	5.49451	2.92993e-06	IL12RB2, CCR7, IL1R1, IL2RA, IL6ST, IL12B, IL13RA1, THBS1, CSF2RA, EBI3	143	109	12983	8.32938	0.00107178	0.000214448	0.00403375
UP_SEQ_FEATURE	short sequence motif:Box 1 motif	5	2.74725	6.39325e-05	IL12RB2, IL6ST, CRLF2, IL13RA1, CSF2RA	177	24	19113	22.4965	0.0413189	0.00840385	0.095612
UP_SEQ_FEATURE	short sequence motif:WSXWS motif	5	2.74725	0.000137858	IL12RB2, IL6ST, CRLF2, IL13RA1, CSF2RA	177	29	19113	18.6178	0.0869756	0.015051	0.206062
KEGG_PATHWAY	hsa04630:Jak-STAT signaling pathway	11	6.04396	0.000435519	IL12RB2, IL6, IL2RA, IL6ST, CRLF2, SPRED2, IL15, IL12B, IL13RA1, STAT1, CSF2RA	93	155	5085	3.88033	0.0384467	0.00391285	0.472772
INTERPRO	IPR008957:Fibronectin, type III-like fold	7	3.84615	0.0100889	IL12RB2, IGF1R, IL6ST, IL12B, IL13RA1, CSF2RA, EBI3	166	184	16659	3.81787	0.985862	0.34681	13.276
INTERPRO	IPR003961:Fibronectin, type III	7	3.84615	0.0116918	IL12RB2, IGF1R, IL6ST, CRLF2, IL12B, CSF2RA, EBI3	166	190	16659	3.69731	0.992842	0.337427	15.2279
SMART	SM00060:FN3	7	3.84615	0.0322379	IL12RB2, IGF1R, IL6ST, CRLF2, IL12B, CSF2RA, EBI3	115	190	9079	2.9086	0.972801	0.593897	30.9426
Annotation Cluster 13	Enrichment Score: 2.7720288879255595
Category	Term	Count	%	PValue	Genes	List Total	Pop Hits	Pop Total	Fold Enrichment	Bonferroni	Benjamini	FDR
GOTERM_BP_FAT	GO:0031349~positive regulation of defense response	7	3.84615	0.000179245	IL6, EREG, IL6ST, NFKBIA, FCER1G, IDO1, IL12B	155	73	13528	8.36907	0.26743	0.00463396	0.302652
GOTERM_BP_FAT	GO:0050727~regulation of inflammatory response	7	3.84615	0.000223841	IL6, IL2RA, PTGS2, IL6ST, FCER1G, IDO1, CALCRL	155	76	13528	8.03871	0.322016	0.00545873	0.377818
GOTERM_BP_FAT	GO:0032101~regulation of response to external stimulus	9	4.94505	0.000467587	IL6, IL2RA, PTGS2, IL8, IL6ST, FCER1G, IDO1, CALCRL, THBS1	155	159	13528	4.94023	0.555996	0.00950654	0.787706
GOTERM_BP_FAT	GO:0032103~positive regulation of response to external stimulus	6	3.2967	0.000795418	IL6, IL8, IL6ST, FCER1G, IDO1, THBS1	155	64	13528	8.18226	0.748772	0.013997	1.33649
GOTERM_BP_FAT	GO:0050729~positive regulation of inflammatory response	4	2.1978	0.00468856	IL6, IL6ST, FCER1G, IDO1	155	30	13528	11.637	0.999714	0.0578125	7.63897
GOTERM_BP_FAT	GO:0002821~positive regulation of adaptive immune response	4	2.1978	0.00514805	IL6ST, FCER1G, IL1B, IDO1	155	31	13528	11.2616	0.999872	0.0624275	8.35731
GOTERM_BP_FAT	GO:0002675~positive regulation of acute inflammatory response	3	1.64835	0.00788486	IL6, IL6ST, FCER1G	155	12	13528	21.8194	0.999999	0.0859037	12.5281
GOTERM_BP_FAT	GO:0002673~regulation of acute inflammatory response	3	1.64835	0.0234665	IL6, IL6ST, FCER1G	155	21	13528	12.4682	1	0.200717	33.07
Annotation Cluster 14	Enrichment Score: 2.760580741621747
Category	Term	Count	%	PValue	Genes	List Total	Pop Hits	Pop Total	Fold Enrichment	Bonferroni	Benjamini	FDR
GOTERM_BP_FAT	GO:0002694~regulation of leukocyte activation	18	9.89011	5.77175e-12	IL6, IL2RA, FLT3, IL6ST, IL18, IDO1, IL15, CD83, INHBA, CD86, CD80, IL1B, IL12B, IL13RA1, THBS1, PAG1, EBI3, SYK	155	166	13528	9.46382	1.00197e-08	3.3399e-09	9.75936e-09
GOTERM_BP_FAT	GO:0051249~regulation of lymphocyte activation	17	9.34066	1.09028e-11	IL6, IL2RA, FLT3, IL6ST, IL18, IDO1, IL15, CD83, INHBA, CD86, CD80, IL1B, IL12B, IL13RA1, PAG1, EBI3, SYK	155	148	13528	10.0251	1.89273e-08	3.78546e-09	1.84355e-08
GOTERM_BP_FAT	GO:0050865~regulation of cell activation	18	9.89011	1.35786e-11	IL6, IL2RA, FLT3, IL6ST, IL18, IDO1, IL15, CD83, INHBA, CD86, CD80, IL1B, IL12B, IL13RA1, THBS1, PAG1, EBI3, SYK	155	175	13528	8.97711	2.35724e-08	3.92874e-09	2.29599e-08
GOTERM_BP_FAT	GO:0002684~positive regulation of immune system process	20	10.989	2.56951e-11	IL6, IL2RA, IL6ST, IL18, NFKBIA, IDO1, IL15, CD83, CD86, EREG, CD80, IL1B, FCER1G, IL12B, C2, IL13RA1, THBS1, EBI3, SYK, HLA-DRA	155	238	13528	7.33424	4.46067e-08	5.57584e-09	4.34477e-08
GOTERM_BP_FAT	GO:0002696~positive regulation of leukocyte activation	14	7.69231	2.07175e-10	CD83, IL6, CD86, IL2RA, CD80, IL6ST, IL18, IL1B, IL12B, IL15, THBS1, IL13RA1, EBI3, SYK	155	106	13528	11.5272	3.59656e-07	3.99618e-08	3.50311e-07
GOTERM_BP_FAT	GO:0001817~regulation of cytokine production	17	9.34066	2.31924e-10	IL6, TNF, IL6ST, IL18, IDO1, CD83, INHBA, CD86, CD80, EREG, IL1B, FCER1G, IL12B, THBS1, EBI3, IL1A, SYK	155	181	13528	8.19733	4.0262e-07	4.0262e-08	3.92159e-07
GOTERM_BP_FAT	GO:0008284~positive regulation of cell proliferation	24	13.1868	2.86658e-10	NAMPT, IL6, TNF, IL2RA, CCL2, TBC1D8, PTGS2, IL6ST, FLT3, IL18, IL15, STAT1, IL12RB2, IGF1R, CD86, EREG, CD80, IL1B, CALCRL, IL12B, IL13RA1, RUNX2, EBI3, SYK	155	414	13528	5.05956	4.97637e-07	4.14698e-08	4.84707e-07
GOTERM_BP_FAT	GO:0050867~positive regulation of cell activation	14	7.69231	3.72389e-10	CD83, IL6, CD86, IL2RA, CD80, IL6ST, IL18, IL1B, IL12B, IL15, THBS1, IL13RA1, EBI3, SYK	155	111	13528	11.008	6.46467e-07	4.97282e-08	6.2967e-07
GOTERM_BP_FAT	GO:0042102~positive regulation of T cell proliferation	10	5.49451	4.01919e-10	IL6, IL2RA, CD80, IL6ST, IL18, IL1B, IL15, IL12B, EBI3, SYK	155	39	13528	22.3788	6.97732e-07	4.9838e-08	6.79603e-07
GOTERM_BP_FAT	GO:0050671~positive regulation of lymphocyte proliferation	11	6.04396	5.13701e-10	IL6, IL2RA, CD80, IL6ST, IL18, IL1B, IL15, IL12B, IL13RA1, EBI3, SYK	155	55	13528	17.4555	8.91785e-07	5.94523e-08	8.68614e-07
GOTERM_BP_FAT	GO:0070665~positive regulation of leukocyte proliferation	11	6.04396	6.19324e-10	IL6, IL2RA, CD80, IL6ST, IL18, IL1B, IL15, IL12B, IL13RA1, EBI3, SYK	155	56	13528	17.1438	1.07515e-06	6.71966e-08	1.04721e-06
GOTERM_BP_FAT	GO:0032946~positive regulation of mononuclear cell proliferation	11	6.04396	6.19324e-10	IL6, IL2RA, CD80, IL6ST, IL18, IL1B, IL15, IL12B, IL13RA1, EBI3, SYK	155	56	13528	17.1438	1.07515e-06	6.71966e-08	1.04721e-06
GOTERM_BP_FAT	GO:0050863~regulation of T cell activation	14	7.69231	7.23946e-10	IL6, IL2RA, IL6ST, IL18, IDO1, IL15, CD83, CD86, CD80, IL1B, IL12B, EBI3, PAG1, SYK	155	117	13528	10.4435	1.25677e-06	7.39277e-08	1.22412e-06
GOTERM_BP_FAT	GO:0050870~positive regulation of T cell activation	12	6.59341	8.81126e-10	CD83, CD86, IL6, IL2RA, CD80, IL6ST, IL18, IL1B, IL15, IL12B, EBI3, SYK	155	76	13528	13.7806	1.52963e-06	8.49797e-08	1.48989e-06
GOTERM_BP_FAT	GO:0051251~positive regulation of lymphocyte activation	13	7.14286	9.54466e-10	CD83, CD86, IL6, IL2RA, CD80, IL6ST, IL18, IL1B, IL15, IL12B, IL13RA1, EBI3, SYK	155	97	13528	11.697	1.65695e-06	8.72081e-08	1.6139e-06
GOTERM_BP_FAT	GO:0042129~regulation of T cell proliferation	11	6.04396	1.76413e-09	IL6, IL2RA, CD80, IL6ST, IL18, IL1B, IDO1, IL15, IL12B, EBI3, SYK	155	62	13528	15.4847	3.06252e-06	1.53126e-07	2.98295e-06
GOTERM_BP_FAT	GO:0050670~regulation of lymphocyte proliferation	12	6.59341	2.31971e-09	IL6, IL2RA, CD80, IL6ST, IL18, IL1B, IDO1, IL15, IL12B, IL13RA1, EBI3, SYK	155	83	13528	12.6184	4.02701e-06	1.91763e-07	3.92239e-06
GOTERM_BP_FAT	GO:0032944~regulation of mononuclear cell proliferation	12	6.59341	2.64338e-09	IL6, IL2RA, CD80, IL6ST, IL18, IL1B, IDO1, IL15, IL12B, IL13RA1, EBI3, SYK	155	84	13528	12.4682	4.5889e-06	2.08587e-07	4.46967e-06
GOTERM_BP_FAT	GO:0070663~regulation of leukocyte proliferation	12	6.59341	2.64338e-09	IL6, IL2RA, CD80, IL6ST, IL18, IL1B, IDO1, IL15, IL12B, IL13RA1, EBI3, SYK	155	84	13528	12.4682	4.5889e-06	2.08587e-07	4.46967e-06
GOTERM_BP_FAT	GO:0001819~positive regulation of cytokine production	12	6.59341	5.5848e-09	CD83, IL6, TNF, EREG, IL6ST, IL18, FCER1G, IL1B, IDO1, IL12B, THBS1, IL1A	155	90	13528	11.637	9.69516e-06	4.21531e-07	9.4433e-06
GOTERM_BP_FAT	GO:0042035~regulation of cytokine biosynthetic process	11	6.04396	1.04894e-08	INHBA, CD86, IL6, TNF, CD80, EREG, IL1B, IL12B, EBI3, IL1A, SYK	155	74	13528	12.9737	1.82095e-05	7.58737e-07	1.77365e-05
GOTERM_BP_FAT	GO:0042108~positive regulation of cytokine biosynthetic process	9	4.94505	6.02969e-08	CD86, TNF, CD80, EREG, IL1B, IL12B, EBI3, IL1A, SYK	155	48	13528	16.3645	0.00010467	3.87686e-06	0.000101956
KEGG_PATHWAY	hsa05332:Graft-versus-host disease	9	4.94505	3.28144e-07	CD86, IL6, TNF, CD80, IL1B, HLA-DQA2, HLA-DQA1, IL1A, HLA-DRA	93	39	5085	12.6179	2.95325e-05	1.47664e-05	0.000356978
GOTERM_BP_FAT	GO:0048584~positive regulation of response to stimulus	15	8.24176	4.97857e-07	IL6, TNF, IL8, IL6ST, NFKBIA, IDO1, IL15, EREG, IL1B, FCER1G, C2, IL12B, THBS1, SYK, HLA-DRA	155	236	13528	5.54729	0.000863907	3.08667e-05	0.00084182
GOTERM_BP_FAT	GO:0008285~negative regulation of cell proliferation	18	9.89011	7.53454e-07	IL6, TNF, IL2RA, IL8, PTGS2, FLT3, IGFBP7, KLF11, S100A11, IFI30, IDO1, IL15, SOD2, EREG, IL1B, IL12B, THBS1, IL1A	155	361	13528	4.35178	0.00130714	4.51023e-05	0.001274
GOTERM_BP_FAT	GO:0019221~cytokine-mediated signaling pathway	9	4.94505	1.22086e-06	IL1R1, IL6, TNF, CCL2, EREG, IL6ST, IL1B, STAT1, IL1A	155	70	13528	11.2214	0.00211718	6.8366e-05	0.00206433
GOTERM_BP_FAT	GO:0051240~positive regulation of multicellular organismal process	14	7.69231	4.27052e-06	IL6, CCL2, TNF, PTGS2, IL6ST, IL18, IDO1, CD83, EREG, IL1B, FCER1G, IL12B, THBS1, IL1A	155	244	13528	5.00772	0.00738622	0.000218024	0.00722075
GOTERM_BP_FAT	GO:0050778~positive regulation of immune response	11	6.04396	6.03946e-06	EREG, IL6ST, NFKBIA, FCER1G, IL1B, IDO1, IL15, IL12B, C2, HLA-DRA, SYK	155	145	13528	6.62105	0.0104298	0.000275871	0.0102116
GOTERM_BP_FAT	GO:0045619~regulation of lymphocyte differentiation	8	4.3956	7.00928e-06	CD83, INHBA, CD86, IL2RA, CD80, FLT3, IL15, SYK	155	63	13528	11.0828	0.0120944	0.000304158	0.0118513
KEGG_PATHWAY	hsa04621:NOD-like receptor signaling pathway	9	4.94505	1.28299e-05	IL6, TNF, CCL2, IL8, IL18, NFKBIA, IL1B, BIRC3, CARD6	93	62	5085	7.93704	0.00115403	0.000288632	0.0139564
GOTERM_BP_FAT	GO:0051094~positive regulation of developmental process	14	7.69231	1.73967e-05	IL6, IL2RA, TNF, IL6ST, CD83, INHBA, CD86, CD80, TIAM1, IL1B, THBS1, RUNX2, IL1A, SYK	155	278	13528	4.39527	0.0297494	0.000718811	0.0294119
GOTERM_BP_FAT	GO:0050900~leukocyte migration	7	3.84615	4.43726e-05	IL6, TNF, CCL2, IL8, CXCL16, IL1B, SYK	155	57	13528	10.7183	0.0741403	0.00160356	0.0750029
KEGG_PATHWAY	hsa04620:Toll-like receptor signaling pathway	10	5.49451	7.45017e-05	CD86, CCL3, IL6, TNF, CD80, IL8, NFKBIA, IL1B, IL12B, STAT1	93	101	5085	5.41361	0.00668297	0.000957456	0.0810187
GOTERM_BP_FAT	GO:0031328~positive regulation of cellular biosynthetic process	21	11.5385	9.91429e-05	IL6, TNF, EGR2, NFKBIA, EHF, NR4A3, AHR, SOD2, NRIP1, INHBA, IGF1R, CD86, EREG, CD80, IL1B, IL12B, THBS1, RUNX2, EBI3, IL1A, SYK	155	685	13528	2.67566	0.158122	0.00306886	0.167508
GOTERM_BP_FAT	GO:0010574~regulation of vascular endothelial growth factor production	4	2.1978	0.000115571	IL6, IL6ST, IL1B, IL1A	155	9	13528	38.79	0.181795	0.00345337	0.195238
GOTERM_BP_FAT	GO:0042327~positive regulation of phosphorylation	8	4.3956	0.000117864	IL6, TNF, CD80, EREG, IL6ST, IL1B, THBS1, SYK	155	97	13528	7.19814	0.185046	0.00346219	0.199108
GOTERM_BP_FAT	GO:0009891~positive regulation of biosynthetic process	21	11.5385	0.000120662	IL6, TNF, EGR2, NFKBIA, EHF, NR4A3, AHR, SOD2, NRIP1, INHBA, IGF1R, CD86, EREG, CD80, IL1B, IL12B, THBS1, RUNX2, EBI3, IL1A, SYK	155	695	13528	2.63716	0.188995	0.00348527	0.20383
KEGG_PATHWAY	hsa04640:Hematopoietic cell lineage	9	4.94505	0.000141191	IL1R1, IL6, TNF, IL2RA, FLT3, IL1B, CSF2RA, IL1A, HLA-DRA	93	86	5085	5.72206	0.0126277	0.00158725	0.153491
GOTERM_BP_FAT	GO:0045937~positive regulation of phosphate metabolic process	8	4.3956	0.000142755	IL6, TNF, CD80, EREG, IL6ST, IL1B, THBS1, SYK	155	100	13528	6.98219	0.219515	0.00392624	0.241109
GOTERM_BP_FAT	GO:0010562~positive regulation of phosphorus metabolic process	8	4.3956	0.000142755	IL6, TNF, CD80, EREG, IL6ST, IL1B, THBS1, SYK	155	100	13528	6.98219	0.219515	0.00392624	0.241109
BIOCARTA	h_cytokinePathway:Cytokine Network	6	3.2967	0.00014776	IL6, TNF, IL8, IL18, IL15, IL1A	41	20	1437	10.5146	0.0164141	0.0164141	0.16737
GOTERM_BP_FAT	GO:0002697~regulation of immune effector process	8	4.3956	0.00015194	IL6, TNF, FCER1G, IL1B, IL15, IL12B, IL13RA1, SYK	155	101	13528	6.91306	0.231863	0.0041132	0.256604
SP_PIR_KEYWORDS	macrophage	4	2.1978	0.000155919	IL6, TNF, IL1B, IL1A	177	12	19235	36.2241	0.0412274	0.004667	0.20481
GOTERM_BP_FAT	GO:0010557~positive regulation of macromolecule biosynthetic process	20	10.989	0.00015984	IL6, TNF, EGR2, NFKBIA, EHF, NR4A3, AHR, NRIP1, INHBA, IGF1R, CD86, EREG, CD80, IL1B, IL12B, THBS1, RUNX2, EBI3, IL1A, SYK	155	654	13528	2.66903	0.242327	0.00426019	0.269928
GOTERM_BP_FAT	GO:0046635~positive regulation of alpha-beta T cell activation	5	2.74725	0.000198637	CD83, CD86, CD80, EBI3, SYK	155	26	13528	16.7841	0.291686	0.00498562	0.335344
SP_PIR_KEYWORDS	lymphokine	4	2.1978	0.000254519	IL6, TNF, IL1B, IL1A	177	14	19235	31.0492	0.0664203	0.00684933	0.334129
GOTERM_BP_FAT	GO:0051384~response to glucocorticoid stimulus	7	3.84615	0.000258126	IL6, TNF, CCL2, PTGS2, DUSP1, IGFBP7, IL1B	155	78	13528	7.83259	0.361201	0.00620519	0.435569
GOTERM_BP_FAT	GO:0045580~regulation of T cell differentiation	6	3.2967	0.00027591	CD83, CD86, IL2RA, CD80, IL15, SYK	155	51	13528	10.2679	0.380626	0.00654078	0.465512
GOTERM_BP_FAT	GO:0006959~humoral immune response	7	3.84615	0.000276749	CD83, GPR183, IL6, TNF, CCL2, C2, EBI3	155	79	13528	7.73344	0.381528	0.00647226	0.466925
GOTERM_BP_FAT	GO:0016477~cell migration	12	6.59341	0.000318716	NRP2, CCL22, IL6, TNF, CCDC88A, CCL2, IL8, CXCL16, IL1B, IL12B, THBS1, SYK	155	276	13528	3.79467	0.424997	0.00716099	0.537551
GOTERM_BP_FAT	GO:0032663~regulation of interleukin-2 production	5	2.74725	0.000351466	CD83, CD86, CD80, IL1B, IL1A	155	30	13528	14.5462	0.456786	0.00779322	0.592633
GOTERM_BP_FAT	GO:0031960~response to corticosteroid stimulus	7	3.84615	0.000411764	IL6, TNF, CCL2, PTGS2, DUSP1, IGFBP7, IL1B	155	85	13528	7.18755	0.510793	0.00878794	0.693973
GOTERM_BP_FAT	GO:0045582~positive regulation of T cell differentiation	5	2.74725	0.000453104	CD83, CD86, IL2RA, CD80, SYK	155	32	13528	13.6371	0.544686	0.00932255	0.763396
BIOCARTA	h_inflamPathway:Cytokines and Inflammatory Response	6	3.2967	0.000554131	IL6, TNF, IL8, IL15, IL1A, HLA-DRA	41	26	1437	8.08818	0.0601922	0.0305631	0.626355
GOTERM_BP_FAT	GO:0045621~positive regulation of lymphocyte differentiation	5	2.74725	0.000642503	CD83, CD86, IL2RA, CD80, SYK	155	35	13528	12.4682	0.672329	0.0121861	1.08087
GOTERM_BP_FAT	GO:0046634~regulation of alpha-beta T cell activation	5	2.74725	0.000716467	CD83, CD86, CD80, EBI3, SYK	155	36	13528	12.1219	0.711838	0.0134332	1.20459
GOTERM_BP_FAT	GO:0048870~cell motility	12	6.59341	0.000776857	NRP2, CCL22, IL6, TNF, CCDC88A, CCL2, IL8, CXCL16, IL1B, IL12B, THBS1, SYK	155	307	13528	3.4115	0.740539	0.0138125	1.3055
GOTERM_BP_FAT	GO:0051674~localization of cell	12	6.59341	0.000776857	NRP2, CCL22, IL6, TNF, CCDC88A, CCL2, IL8, CXCL16, IL1B, IL12B, THBS1, SYK	155	307	13528	3.4115	0.740539	0.0138125	1.3055
BIOCARTA	h_il1rPathway:Signal transduction through IL1R	6	3.2967	0.00094055	IL1R1, IL6, TNF, NFKBIA, IL1B, IL1A	41	29	1437	7.25147	0.100028	0.0345205	1.06102
SP_PIR_KEYWORDS	immunoregulation	3	1.64835	0.00121894	IL6, IL1B, IL1A	177	6	19235	54.3362	0.280583	0.0250137	1.59087
GOTERM_BP_FAT	GO:0045597~positive regulation of cell differentiation	10	5.49451	0.00123519	CD83, INHBA, CD86, IL6, IL2RA, CD80, TIAM1, IL6ST, RUNX2, SYK	155	229	13528	3.81124	0.883004	0.0196707	2.06818
GOTERM_BP_FAT	GO:0046638~positive regulation of alpha-beta T cell differentiation	4	2.1978	0.00143064	CD83, CD86, CD80, SYK	155	20	13528	17.4555	0.916705	0.0219463	2.39172
GOTERM_BP_FAT	GO:0010604~positive regulation of macromolecule metabolic process	21	11.5385	0.00172579	IL6, TNF, EGR2, IL6ST, NFKBIA, EHF, NR4A3, AHR, NRIP1, INHBA, IGF1R, CD86, EREG, CD80, IL1B, IL12B, THBS1, RUNX2, EBI3, IL1A, SYK	155	857	13528	2.13865	0.950141	0.0257374	2.87841
GOTERM_BP_FAT	GO:0002544~chronic inflammatory response	3	1.64835	0.00187423	TNF, IL1B, THBS1	155	6	13528	43.6387	0.961485	0.0272219	3.12231
GOTERM_BP_FAT	GO:0051785~positive regulation of nuclear division	4	2.1978	0.00276868	TNF, EREG, IL1B, IL1A	155	25	13528	13.9644	0.991877	0.0380716	4.57985
GOTERM_BP_FAT	GO:0045840~positive regulation of mitosis	4	2.1978	0.00276868	TNF, EREG, IL1B, IL1A	155	25	13528	13.9644	0.991877	0.0380716	4.57985
GOTERM_BP_FAT	GO:0046637~regulation of alpha-beta T cell differentiation	4	2.1978	0.00276868	CD83, CD86, CD80, SYK	155	25	13528	13.9644	0.991877	0.0380716	4.57985
GOTERM_BP_FAT	GO:0001934~positive regulation of protein amino acid phosphorylation	6	3.2967	0.00345104	IL6, TNF, CD80, IL6ST, IL1B, SYK	155	89	13528	5.88387	0.997525	0.0458035	5.67786
BIOCARTA	h_nthiPathway:NFkB activation by Nontypeable Hemophilus influenzae	5	2.74725	0.00366141	TNF, DUSP1, IL8, NFKBIA, IL1B	41	24	1437	7.30183	0.336901	0.0976092	4.07285
GOTERM_BP_FAT	GO:0046641~positive regulation of alpha-beta T cell proliferation	3	1.64835	0.00439825	CD80, EBI3, SYK	155	9	13528	29.0925	0.999525	0.0551064	7.18238
GOTERM_BP_FAT	GO:0051051~negative regulation of transport	7	3.84615	0.00444826	INHBA, TNF, PTGS2, NFKBIA, IL1B, NEDD4L, THBS1	155	135	13528	4.5255	0.999565	0.0553185	7.2612
SP_PIR_KEYWORDS	myristylation	4	2.1978	0.00540422	TNF, IL1B, MARCKS, IL1A	177	39	19235	11.1459	0.768482	0.0741149	6.87693
GOTERM_BP_FAT	GO:0045073~regulation of chemokine biosynthetic process	3	1.64835	0.00545688	IL6, TNF, IL1B	155	10	13528	26.1832	0.999925	0.0651502	8.83715
UP_SEQ_FEATURE	domain:Ig-like V-type	6	3.2967	0.00583584	CD83, MPZL1, CD86, DKFZP686O24166, CD80, CD200	177	124	19113	5.22499	0.978994	0.34898	8.38457
GOTERM_BP_FAT	GO:0043372~positive regulation of CD4-positive, alpha beta T cell differentiation	3	1.64835	0.00661991	CD83, CD86, CD80	155	11	13528	23.8029	0.99999	0.0754405	10.6231
GOTERM_BP_FAT	GO:0032675~regulation of interleukin-6 production	4	2.1978	0.00784584	IL6, TNF, EREG, IL1B	155	36	13528	9.69749	0.999999	0.0860333	12.4699
BIOCARTA	h_LairPathway:Cells and Molecules involved in local acute inflammatory response	4	2.1978	0.00870638	IL6, TNF, IL8, IL1A	41	16	1437	8.7622	0.624458	0.150605	9.43712
GOTERM_BP_FAT	GO:0046640~regulation of alpha-beta T cell proliferation	3	1.64835	0.00924928	CD80, EBI3, SYK	155	13	13528	20.1409	1	0.0970589	14.5401
GOTERM_BP_FAT	GO:0007243~protein kinase cascade	11	6.04396	0.00980009	IGF1R, TNF, CCL2, IL6ST, SPRED2, NFKBIA, IL1B, THBS1, STAT1, DAPK1, SYK	155	370	13528	2.59473	1	0.101344	15.34
BBID	58.(CD40L)_immnosurveillance	5	2.74725	0.010099	CCL3, IL6, TNF, IL8, IL1A	22	16	358	5.08523	0.360209	0.200131	9.05941
GOTERM_BP_FAT	GO:0051241~negative regulation of multicellular organismal process	7	3.84615	0.0111471	CD83, INHBA, IL6, TNF, PTGS2, IDO1, THBS1	155	164	13528	3.72526	1	0.112535	17.2663
GOTERM_BP_FAT	GO:0032642~regulation of chemokine production	3	1.64835	0.012267	IL6, TNF, IL1B	155	15	13528	17.4555	1	0.121783	18.8365
GOTERM_BP_FAT	GO:0043370~regulation of CD4-positive, alpha beta T cell differentiation	3	1.64835	0.012267	CD83, CD86, CD80	155	15	13528	17.4555	1	0.121783	18.8365
GOTERM_BP_FAT	GO:0010647~positive regulation of cell communication	10	5.49451	0.0130215	IL6, TNF, CCL2, PTGS2, CD80, EREG, IL6ST, IL1B, THBS1, SYK	155	329	13528	2.65281	1	0.128092	19.8785
GOTERM_BP_FAT	GO:0051050~positive regulation of transport	8	4.3956	0.0139009	INHBA, IL6, TNF, NFKBIA, IL1B, NEDD4L, IL1A, SYK	155	223	13528	3.13103	1	0.135425	21.0771
GOTERM_BP_FAT	GO:0001932~regulation of protein amino acid phosphorylation	7	3.84615	0.0142407	IL6, TNF, CCDC88A, CD80, IL6ST, IL1B, SYK	155	173	13528	3.53146	1	0.136995	21.5356
GOTERM_BP_FAT	GO:0050731~positive regulation of peptidyl-tyrosine phosphorylation	4	2.1978	0.016274	IL6, CD80, IL6ST, SYK	155	47	13528	7.42787	1	0.152619	24.2279
GOTERM_BP_FAT	GO:0032270~positive regulation of cellular protein metabolic process	8	4.3956	0.0172912	IL6, TNF, CD80, IL6ST, NFKBIA, IL1B, THBS1, SYK	155	233	13528	2.99665	1	0.160568	25.5418
GOTERM_BP_FAT	GO:0051130~positive regulation of cellular component organization	7	3.84615	0.0173909	TNF, EREG, TIAM1, IL1B, NEDD4L, AHR, IL1A	155	181	13528	3.37537	1	0.160573	25.6695
GOTERM_BP_FAT	GO:0032755~positive regulation of interleukin-6 production	3	1.64835	0.0193934	IL6, TNF, IL1B	155	19	13528	13.7806	1	0.174757	28.1897
KEGG_PATHWAY	hsa04210:Apoptosis	6	3.2967	0.0200479	IL1R1, TNF, NFKBIA, IL1B, BIRC3, IL1A	93	87	5085	3.77086	0.838401	0.107666	19.7731
GOTERM_BP_FAT	GO:0030155~regulation of cell adhesion	6	3.2967	0.0201728	TNF, IL8, IL18, IL1B, IL12B, THBS1	155	137	13528	3.82237	1	0.179337	29.1488
GOTERM_BP_FAT	GO:0051247~positive regulation of protein metabolic process	8	4.3956	0.0212287	IL6, TNF, CD80, IL6ST, NFKBIA, IL1B, THBS1, SYK	155	243	13528	2.87333	1	0.186004	30.4288
BBID	19.Cytokine_microglia	4	2.1978	0.0212335	IL6, TNF, CCL2, IL1A	22	11	358	5.91736	0.611062	0.270049	18.1919
BIOCARTA	h_nfkbPathway:NF-kB Signaling Pathway	4	2.1978	0.021326	IL1R1, TNF, NFKBIA, IL1A	41	22	1437	6.37251	0.910574	0.260509	21.6796
BIOCARTA	h_il10Pathway:IL-10 Anti-inflammatory Signaling Pathway	3	1.64835	0.0240411	IL6, TNF, IL1A	41	9	1437	11.6829	0.934486	0.261278	24.1076
GOTERM_BP_FAT	GO:0002526~acute inflammatory response	5	2.74725	0.0255835	IL6, IL1B, IDO1, C2, IL1A	155	98	13528	4.45293	1	0.215881	35.4816
GOTERM_BP_FAT	GO:0051783~regulation of nuclear division	4	2.1978	0.0258434	TNF, EREG, IL1B, IL1A	155	56	13528	6.2341	1	0.215783	35.7719
GOTERM_BP_FAT	GO:0007088~regulation of mitosis	4	2.1978	0.0258434	TNF, EREG, IL1B, IL1A	155	56	13528	6.2341	1	0.215783	35.7719
GOTERM_BP_FAT	GO:0045787~positive regulation of cell cycle	4	2.1978	0.0270572	TNF, EREG, IL1B, IL1A	155	57	13528	6.12473	1	0.221684	37.1118
GOTERM_BP_FAT	GO:0045727~positive regulation of translation	3	1.64835	0.0278569	IL6, TNF, THBS1	155	23	13528	11.384	1	0.226466	37.9802
GOTERM_BP_FAT	GO:0045785~positive regulation of cell adhesion	4	2.1978	0.0308786	TNF, IL1B, IL12B, THBS1	155	60	13528	5.81849	1	0.244724	41.1604
GOTERM_CC_FAT	GO:0043235~receptor complex	5	2.74725	0.0344245	IL6, ITGB8, IL6ST, IL13RA1, SYK	136	116	12782	4.05109	0.998801	0.457437	35.3474
GOTERM_BP_FAT	GO:0045765~regulation of angiogenesis	4	2.1978	0.0349685	IL6, IL1B, THBS1, IL1A	155	63	13528	5.54142	1	0.266929	45.2211
GOTERM_BP_FAT	GO:0051047~positive regulation of secretion	5	2.74725	0.0358449	INHBA, IL6, TNF, IL1A, SYK	155	109	13528	4.00355	1	0.270408	46.0562
GOTERM_BP_FAT	GO:0042325~regulation of phosphorylation	11	6.04396	0.0404251	INHBA, IL6, TNF, CCDC88A, CD80, EREG, IL6ST, SPRED2, IL1B, THBS1, SYK	155	466	13528	2.0602	1	0.29492	50.2294
GOTERM_BP_FAT	GO:0051222~positive regulation of protein transport	4	2.1978	0.0408345	IL6, TNF, IL1B, IL1A	155	67	13528	5.21059	1	0.296258	50.5872
GOTERM_BP_FAT	GO:0051223~regulation of protein transport	5	2.74725	0.0411908	IL6, TNF, NFKBIA, IL1B, IL1A	155	114	13528	3.82796	1	0.297256	50.8967
GOTERM_BP_FAT	GO:0050730~regulation of peptidyl-tyrosine phosphorylation	4	2.1978	0.0423739	IL6, CD80, IL6ST, SYK	155	68	13528	5.13397	1	0.302073	51.9112
GOTERM_BP_FAT	GO:0070201~regulation of establishment of protein localization	5	2.74725	0.0493951	IL6, TNF, NFKBIA, IL1B, IL1A	155	121	13528	3.6065	1	0.334443	57.5376
SP_PIR_KEYWORDS	mitogen	3	1.64835	0.0494631	EREG, IL1B, IL1A	177	39	19235	8.35941	0.999999	0.376432	48.6745
Annotation Cluster 15	Enrichment Score: 2.712830806759508
Category	Term	Count	%	PValue	Genes	List Total	Pop Hits	Pop Total	Fold Enrichment	Bonferroni	Benjamini	FDR
GOTERM_CC_FAT	GO:0005886~plasma membrane	65	35.7143	8.34854e-06	NRP2, MPZL1, PTGS2, GM2A, IL6ST, IL15, TIAM1, SPRED2, CALCRL, IL13RA1, CSF2RA, PAG1, EBI3, SYK, CCDC88A, PSD3, BASP1, HLA-DQA2, SLC7A11, HLA-DQA1, IGSF6, EPB41L2, CD83, ARHGAP31, CD86, CCR7, GNAQ, CD80, EREG, RASGRF2, CD82, SLC41A2, TFPI, CTSB, GBP1, HLA-DRA, SNX9, GPR183, IL1R1, TNF, CRLF2, MREG, IL12RB2, ALCAM, IGF1R, ITGB8, TMEM123, FCER1G, AMICA1, STX11, TRIP10, THBS1, ADAM28, IL6, IL2RA, FLT…	136	3777	12782	1.61743	0.00160164	0.000400651	0.0103936
SP_PIR_KEYWORDS	glycoprotein	66	36.2637	8.79783e-06	NRP2, MPZL1, PTGS2, GM2A, IL6ST, IGFBP7, MMP9, IL15, LASS6, ST3GAL6, CREG1, CALCRL, IL13RA1, SLCO5A1, IL1A, CSF2RA, EBI3, APOO, HLA-DQA2, HLA-DQA1, SLC7A11, CD83, INHBA, TNFAIP6, CD86, CCR7, NPC2, CD80, EREG, CD82, TFPI, SERPINB2, PLA2G7, IL12B, CTSB, ADAM19, HLA-DRA, CCL1, IL1R1, CCL2, TNF, CRLF2, IFI30, IL12RB2, ALCAM, CCL24, IGF1R, TSPAN33, ITGB8, TMEM123, C2, AMICA1, THBS1, ADAM28, IL6, IL2RA…	177	4318	19235	1.66104	0.00237261	0.000339289	0.0115669
UP_SEQ_FEATURE	glycosylation site:N-linked (GlcNAc...)	64	35.1648	1.04626e-05	NRP2, MPZL1, PTGS2, GM2A, IL6ST, IGFBP7, MMP9, IL15, LASS6, ST3GAL6, CREG1, CALCRL, IL13RA1, SLCO5A1, IL1A, EBI3, CSF2RA, HLA-DQA2, HLA-DQA1, SLC7A11, CD83, INHBA, TNFAIP6, CD86, CCR7, NPC2, CD80, EREG, CD82, TFPI, SERPINB2, PLA2G7, IL12B, CTSB, ADAM19, HLA-DRA, CCL1, IL1R1, CCL2, CRLF2, IFI30, IL12RB2, ALCAM, CCL24, IGF1R, TSPAN33, ITGB8, TMEM123, C2, AMICA1, THBS1, ADAM28, IL6, IL2RA, FLT3, FBN…	177	4129	19113	1.67375	0.00688153	0.00229913	0.0156527
GOTERM_CC_FAT	GO:0044459~plasma membrane part	42	23.0769	0.000116037	GPR183, MPZL1, IL1R1, TNF, PTGS2, GM2A, IL6ST, IL15, IL12RB2, ALCAM, IGF1R, ITGB8, TMEM123, SPRED2, FCER1G, CALCRL, AMICA1, IL13RA1, THBS1, CSF2RA, SYK, IL6, IL2RA, FLT3, PSD3, HLA-DQA2, HLA-DQA1, IGSF6, ARHGAP31, CD83, RAB31, CCR7, CD86, CYBB, DSG2, CD80, EREG, CD82, CTSB, CD200, GBP1, HLA-DRA	136	2203	12782	1.79182	0.0220341	0.00317786	0.144372
SP_PIR_KEYWORDS	transmembrane protein	17	9.34066	0.000281504	GPR183, IL1R1, IL2RA, FLT3, HLA-DQA2, HLA-DQA1, CD83, IGF1R, CCR7, CD80, CYP27A1, CD82, FCER1G, CALCRL, CSF2RA, MGST1, HLA-DRA	177	642	19235	2.87762	0.0731993	0.00688679	0.369493
GOTERM_CC_FAT	GO:0005887~integral to plasma membrane	26	14.2857	0.000615679	GPR183, IL1R1, MPZL1, IL6, TNF, GM2A, IL6ST, FLT3, IL15, HLA-DQA2, HLA-DQA1, IL12RB2, IGSF6, IGF1R, CD83, CCR7, CYBB, EREG, ITGB8, CD82, FCER1G, CALCRL, IL13RA1, CD200, CSF2RA, HLA-DRA	136	1188	12782	2.05692	0.111523	0.0146721	0.763833
GOTERM_CC_FAT	GO:0031226~intrinsic to plasma membrane	26	14.2857	0.000854105	GPR183, IL1R1, MPZL1, IL6, TNF, GM2A, IL6ST, FLT3, IL15, HLA-DQA2, HLA-DQA1, IL12RB2, IGSF6, IGF1R, CD83, CCR7, CYBB, EREG, ITGB8, CD82, FCER1G, CALCRL, IL13RA1, CD200, CSF2RA, HLA-DRA	136	1215	12782	2.01121	0.151307	0.0180635	1.05819
UP_SEQ_FEATURE	topological domain:Extracellular	41	22.5275	0.00154934	NRP2, GPR183, IL1R1, MPZL1, TNF, IL6ST, CRLF2, IL12RB2, ALCAM, IGF1R, TSPAN33, ITGB8, TMEM123, FCER1G, CALCRL, AMICA1, IL13RA1, PAG1, CSF2RA, ADAM28, IL2RA, FLT3, HLA-DQA2, HLA-DQA1, SLC7A11, IGSF6, CD83, CCR7, CD86, CYBB, DKFZP686O24166, DSG2, CD80, EREG, SLC41A2, CXCL16, CD82, ANTXR2, ADAM19, CD200, HLA-DRA	177	2719	19113	1.62828	0.640614	0.120076	2.29319
SP_PIR_KEYWORDS	membrane	75	41.2088	0.00489642	NRP2, MPZL1, SLC9A7, PTGS2, IL6ST, LASS6, DAB2, ST3GAL6, SPRED2, CALCRL, IL13RA1, SLCO5A1, TMEM14C, CSF2RA, PAG1, APOO, CCDC88A, FAM18A, PSD3, CLIC2, BASP1, HLA-DQA2, SLC7A11, HLA-DQA1, IGSF6, CD83, CCR7, CD86, EREG, CD80, CYP27A1, RASGRF2, CD82, SLC41A2, ADAM19, GBP1, HLA-DRA, GPR183, IL1R1, CYP1B1, TNF, CRLF2, KMO, MREG, IL12RB2, ALCAM, IGF1R, TSPAN33, DAPP1, ITGB8, TMEM123, FCER1G, AMICA1, STX…	177	6256	19235	1.30282	0.734272	0.0794925	6.24986
UP_SEQ_FEATURE	topological domain:Cytoplasmic	45	24.7253	0.00866544	NRP2, GPR183, IL1R1, MPZL1, TNF, IL6ST, CRLF2, LASS6, IL12RB2, ALCAM, IGF1R, TSPAN33, ITGB8, ST3GAL6, TMEM123, FCER1G, CALCRL, AMICA1, IL13RA1, CSF2RA, PAG1, ADAM28, IL2RA, FLT3, HLA-DQA2, HLA-DQA1, SLC7A11, IGSF6, CD83, CCR7, CD86, CYBB, LAMP3, DKFZP686O24166, DSG2, CD80, EREG, CD82, SLC41A2, CXCL16, ANTXR2, SPCS2, ADAM19, CD200, HLA-DRA	177	3374	19113	1.4402	0.996798	0.380397	12.2094
UP_SEQ_FEATURE	transmembrane region	57	31.3187	0.039631	NRP2, MPZL1, SLC9A7, IL6ST, LASS6, ST3GAL6, CALCRL, SLCO5A1, IL13RA1, TMEM14C, PAG1, CSF2RA, APOO, FAM18A, CLIC2, HLA-DQA2, HLA-DQA1, SLC7A11, IGSF6, CD83, CD86, CCR7, CD80, EREG, SLC41A2, CD82, ADAM19, HLA-DRA, GPR183, IL1R1, TNF, CRLF2, KMO, IL12RB2, ALCAM, IGF1R, TSPAN33, ITGB8, TMEM123, FCER1G, AMICA1, ADAM28, RNF144B, IL2RA, FLT3, WDFY4, MARCH3, CYBB, DKFZP686O24166, LAMP3, DSG2, CXCL16, ANT…	177	4911	19113	1.25332	1	0.831237	45.3937
SP_PIR_KEYWORDS	transmembrane	57	31.3187	0.0440794	NRP2, MPZL1, SLC9A7, IL6ST, LASS6, ST3GAL6, CALCRL, SLCO5A1, IL13RA1, TMEM14C, PAG1, CSF2RA, APOO, FAM18A, CLIC2, HLA-DQA2, HLA-DQA1, SLC7A11, IGSF6, CD83, CD86, CCR7, CD80, EREG, SLC41A2, CD82, ADAM19, HLA-DRA, GPR183, IL1R1, TNF, CRLF2, KMO, IL12RB2, ALCAM, IGF1R, TSPAN33, ITGB8, TMEM123, FCER1G, AMICA1, ADAM28, RNF144B, IL2RA, FLT3, WDFY4, MARCH3, CYBB, DKFZP686O24166, LAMP3, DSG2, CXCL16, ANT…	177	4973	19235	1.24559	0.999995	0.362884	44.7181
Annotation Cluster 16	Enrichment Score: 2.5235488352504034
Category	Term	Count	%	PValue	Genes	List Total	Pop Hits	Pop Total	Fold Enrichment	Bonferroni	Benjamini	FDR
GOTERM_BP_FAT	GO:0048534~hemopoietic or lymphoid organ development	13	7.14286	4.20826e-05	GPR183, TNF, FLT3, MMP9, RELB, IL15, NFKB2, SOD2, INHBA, CXCL13, IRF8, IL12B, SYK	155	260	13528	4.36387	0.070452	0.00155319	0.0711333
GOTERM_BP_FAT	GO:0002520~immune system development	13	7.14286	7.48569e-05	GPR183, TNF, FLT3, MMP9, RELB, IL15, NFKB2, SOD2, INHBA, CXCL13, IRF8, IL12B, SYK	155	276	13528	4.11089	0.121866	0.00249604	0.1265
GOTERM_BP_FAT	GO:0030097~hemopoiesis	11	6.04396	0.000369556	GPR183, INHBA, TNF, FLT3, MMP9, RELB, IRF8, IL15, IL12B, SOD2, SYK	155	236	13528	4.06802	0.473586	0.00808948	0.623046
GOTERM_BP_FAT	GO:0001775~cell activation	12	6.59341	0.000443781	GPR183, CD86, IL6, TNF, CD80, IL8, FLT3, RELB, NFKB2, IL15, IL12B, SYK	155	287	13528	3.64923	0.537253	0.00924106	0.747743
GOTERM_BP_FAT	GO:0002521~leukocyte differentiation	8	4.3956	0.000742502	GPR183, TNF, FLT3, MMP9, RELB, IL15, IL12B, SYK	155	131	13528	5.32992	0.724581	0.0134816	1.2481
GOTERM_BP_FAT	GO:0046631~alpha-beta T cell activation	4	2.1978	0.00104126	RELB, IL15, IL12B, SYK	155	18	13528	19.395	0.836112	0.017077	1.74616
GOTERM_BP_FAT	GO:0042110~T cell activation	7	3.84615	0.00316937	CD86, CD80, FLT3, RELB, IL15, IL12B, SYK	155	126	13528	4.84875	0.995957	0.0431285	5.22607
GOTERM_BP_FAT	GO:0030217~T cell differentiation	5	2.74725	0.00638446	FLT3, RELB, IL15, IL12B, SYK	155	65	13528	6.71365	0.999985	0.0748089	10.2642
GOTERM_BP_FAT	GO:0030098~lymphocyte differentiation	6	3.2967	0.00641378	GPR183, FLT3, RELB, IL15, IL12B, SYK	155	103	13528	5.08412	0.999986	0.0746384	10.309
GOTERM_BP_FAT	GO:0045321~leukocyte activation	9	4.94505	0.00650783	GPR183, CD86, CD80, IL8, FLT3, RELB, IL15, IL12B, SYK	155	242	13528	3.24585	0.999988	0.0746967	10.4524
GOTERM_BP_FAT	GO:0046649~lymphocyte activation	8	4.3956	0.0077446	GPR183, CD86, CD80, FLT3, RELB, IL15, IL12B, SYK	155	199	13528	3.50864	0.999999	0.0855055	12.3188
GOTERM_BP_FAT	GO:0046632~alpha-beta T cell differentiation	3	1.64835	0.0107108	RELB, IL12B, SYK	155	14	13528	18.7023	1	0.108987	16.6469
GOTERM_BP_FAT	GO:0002285~lymphocyte activation during immune response	3	1.64835	0.017481	GPR183, RELB, IL12B	155	18	13528	14.5462	1	0.160497	25.7847
GOTERM_BP_FAT	GO:0030099~myeloid cell differentiation	5	2.74725	0.0215902	INHBA, TNF, MMP9, RELB, IRF8	155	93	13528	4.69233	1	0.18795	30.862
GOTERM_BP_FAT	GO:0002366~leukocyte activation during immune response	3	1.64835	0.0630585	GPR183, RELB, IL12B	155	36	13528	7.27312	1	0.385769	66.7579
GOTERM_BP_FAT	GO:0002263~cell activation during immune response	3	1.64835	0.0630585	GPR183, RELB, IL12B	155	36	13528	7.27312	1	0.385769	66.7579
Annotation Cluster 17	Enrichment Score: 2.4078193741990708
Category	Term	Count	%	PValue	Genes	List Total	Pop Hits	Pop Total	Fold Enrichment	Bonferroni	Benjamini	FDR
GOTERM_BP_FAT	GO:0002697~regulation of immune effector process	8	4.3956	0.00015194	IL6, TNF, FCER1G, IL1B, IL15, IL12B, IL13RA1, SYK	155	101	13528	6.91306	0.231863	0.0041132	0.256604
GOTERM_BP_FAT	GO:0002700~regulation of production of molecular mediator of immune response	4	2.1978	0.0112402	IL6, TNF, FCER1G, IL13RA1	155	41	13528	8.51487	1	0.112774	17.3981
GOTERM_BP_FAT	GO:0002637~regulation of immunoglobulin production	3	1.64835	0.0350021	IL6, TNF, IL13RA1	155	26	13528	10.0705	1	0.266012	45.2534
Annotation Cluster 18	Enrichment Score: 2.4037613664026485
Category	Term	Count	%	PValue	Genes	List Total	Pop Hits	Pop Total	Fold Enrichment	Bonferroni	Benjamini	FDR
GOTERM_BP_FAT	GO:0046218~indolalkylamine catabolic process	4	2.1978	2.82183e-05	KYNU, IDO2, KMO, IDO1	155	6	13528	58.1849	0.0478072	0.00108802	0.0477035
GOTERM_BP_FAT	GO:0042436~indole derivative catabolic process	4	2.1978	2.82183e-05	KYNU, IDO2, KMO, IDO1	155	6	13528	58.1849	0.0478072	0.00108802	0.0477035
GOTERM_BP_FAT	GO:0019441~tryptophan catabolic process to kynurenine	4	2.1978	2.82183e-05	KYNU, IDO2, KMO, IDO1	155	6	13528	58.1849	0.0478072	0.00108802	0.0477035
GOTERM_BP_FAT	GO:0006569~tryptophan catabolic process	4	2.1978	2.82183e-05	KYNU, IDO2, KMO, IDO1	155	6	13528	58.1849	0.0478072	0.00108802	0.0477035
GOTERM_BP_FAT	GO:0006568~tryptophan metabolic process	4	2.1978	4.89692e-05	KYNU, IDO2, KMO, IDO1	155	7	13528	49.8728	0.0814993	0.00173345	0.0827695
GOTERM_BP_FAT	GO:0046496~nicotinamide nucleotide metabolic process	6	3.2967	8.54661e-05	ME1, NAMPT, KYNU, PGD, KMO, IDO1	155	40	13528	13.0916	0.137893	0.00274392	0.144416
GOTERM_BP_FAT	GO:0006769~nicotinamide metabolic process	6	3.2967	8.54661e-05	ME1, NAMPT, KYNU, PGD, KMO, IDO1	155	40	13528	13.0916	0.137893	0.00274392	0.144416
GOTERM_BP_FAT	GO:0009820~alkaloid metabolic process	6	3.2967	9.64492e-05	ME1, NAMPT, KYNU, PGD, KMO, IDO1	155	41	13528	12.7723	0.154176	0.00303981	0.16296
GOTERM_BP_FAT	GO:0019362~pyridine nucleotide metabolic process	6	3.2967	0.000108485	ME1, NAMPT, KYNU, PGD, KMO, IDO1	155	42	13528	12.4682	0.171668	0.00329877	0.183279
GOTERM_BP_FAT	GO:0019748~secondary metabolic process	7	3.84615	0.000276749	ME1, NAMPT, KYNU, CYP1B1, PGD, KMO, IDO1	155	79	13528	7.73344	0.381528	0.00647226	0.466925
GOTERM_BP_FAT	GO:0009074~aromatic amino acid family catabolic process	4	2.1978	0.000295172	KYNU, IDO2, KMO, IDO1	155	12	13528	29.0925	0.401	0.00680995	0.497934
GOTERM_BP_FAT	GO:0006733~oxidoreduction coenzyme metabolic process	6	3.2967	0.000302487	ME1, NAMPT, KYNU, PGD, KMO, IDO1	155	52	13528	10.0705	0.408561	0.00688666	0.510244
GOTERM_BP_FAT	GO:0043603~cellular amide metabolic process	6	3.2967	0.00042864	ME1, NAMPT, KYNU, PGD, KMO, IDO1	155	56	13528	9.35115	0.524923	0.00903551	0.722319
GOTERM_BP_FAT	GO:0042434~indole derivative metabolic process	4	2.1978	0.000480269	KYNU, IDO2, KMO, IDO1	155	14	13528	24.9364	0.565669	0.00965021	0.80899
GOTERM_BP_FAT	GO:0006586~indolalkylamine metabolic process	4	2.1978	0.000480269	KYNU, IDO2, KMO, IDO1	155	14	13528	24.9364	0.565669	0.00965021	0.80899
GOTERM_BP_FAT	GO:0042430~indole and derivative metabolic process	4	2.1978	0.000480269	KYNU, IDO2, KMO, IDO1	155	14	13528	24.9364	0.565669	0.00965021	0.80899
GOTERM_BP_FAT	GO:0019363~pyridine nucleotide biosynthetic process	4	2.1978	0.000595338	ME1, NAMPT, KYNU, KMO	155	15	13528	23.274	0.644352	0.0114211	1.0019
GOTERM_BP_FAT	GO:0042402~biogenic amine catabolic process	4	2.1978	0.000595338	KYNU, IDO2, KMO, IDO1	155	15	13528	23.274	0.644352	0.0114211	1.0019
GOTERM_BP_FAT	GO:0009072~aromatic amino acid family metabolic process	4	2.1978	0.00122622	KYNU, IDO2, KMO, IDO1	155	19	13528	18.3742	0.881167	0.01971	2.05331
GOTERM_BP_FAT	GO:0042219~cellular amino acid derivative catabolic process	4	2.1978	0.00122622	KYNU, IDO2, KMO, IDO1	155	19	13528	18.3742	0.881167	0.01971	2.05331
GOTERM_BP_FAT	GO:0019439~aromatic compound catabolic process	4	2.1978	0.00143064	KYNU, IDO2, KMO, IDO1	155	20	13528	17.4555	0.916705	0.0219463	2.39172
GOTERM_BP_FAT	GO:0006732~coenzyme metabolic process	8	4.3956	0.00183199	ME1, NAMPT, KYNU, PGD, KMO, IDO1, MGST1, SOD2	155	153	13528	4.56353	0.958549	0.0270687	3.05297
GOTERM_BP_FAT	GO:0042364~water-soluble vitamin biosynthetic process	4	2.1978	0.00216765	ME1, NAMPT, KYNU, KMO	155	23	13528	15.1787	0.976882	0.0311607	3.60275
GOTERM_BP_FAT	GO:0019674~NAD metabolic process	4	2.1978	0.00276868	NAMPT, KYNU, KMO, IDO1	155	25	13528	13.9644	0.991877	0.0380716	4.57985
GOTERM_BP_FAT	GO:0009110~vitamin biosynthetic process	4	2.1978	0.00384649	ME1, NAMPT, KYNU, KMO	155	28	13528	12.4682	0.998757	0.0494216	6.30875
SP_PIR_KEYWORDS	pyridine nucleotide biosynthesis	3	1.64835	0.00517304	NAMPT, KYNU, KMO	177	12	19235	27.1681	0.753488	0.0748477	6.59192
GOTERM_BP_FAT	GO:0019359~nicotinamide nucleotide biosynthetic process	3	1.64835	0.00545688	ME1, NAMPT, KYNU	155	10	13528	26.1832	0.999925	0.0651502	8.83715
KEGG_PATHWAY	hsa00380:Tryptophan metabolism	5	2.74725	0.00557556	KYNU, CYP1B1, IDO2, KMO, IDO1	93	40	5085	6.83468	0.39541	0.0410666	5.90119
GOTERM_BP_FAT	GO:0051186~cofactor metabolic process	8	4.3956	0.00694544	ME1, NAMPT, KYNU, PGD, KMO, IDO1, MGST1, SOD2	155	195	13528	3.58061	0.999994	0.0779941	11.117
GOTERM_BP_FAT	GO:0006767~water-soluble vitamin metabolic process	4	2.1978	0.010504	ME1, NAMPT, KYNU, KMO	155	40	13528	8.72774	1	0.107617	16.3519
REACTOME_PATHWAY	REACT_11193:Metabolism of vitamins and cofactors	4	2.1978	0.0326446	NAMPT, KYNU, KMO, IDO1	50	49	3398	5.54776	0.549115	0.32852	23.3745
GOTERM_BP_FAT	GO:0006575~cellular amino acid derivative metabolic process	6	3.2967	0.0412448	KYNU, IDO2, KMO, IDO1, MGST1, SOD2	155	166	13528	3.15461	1	0.296393	50.9434
GOTERM_BP_FAT	GO:0009063~cellular amino acid catabolic process	4	2.1978	0.0423739	KYNU, IDO2, KMO, IDO1	155	68	13528	5.13397	1	0.302073	51.9112
GOTERM_BP_FAT	GO:0009108~coenzyme biosynthetic process	4	2.1978	0.0439421	ME1, NAMPT, KYNU, KMO	155	69	13528	5.05956	1	0.30907	53.2256
GOTERM_BP_FAT	GO:0006766~vitamin metabolic process	4	2.1978	0.0539479	ME1, NAMPT, KYNU, KMO	155	75	13528	4.6548	1	0.354423	60.8484
GOTERM_MF_FAT	GO:0048037~cofactor binding	7	3.84615	0.0558092	ME1, CYBB, KYNU, PGD, TXNRD1, KMO, NQO1	143	249	12983	2.55234	1	0.709564	54.6444
GOTERM_BP_FAT	GO:0046700~heterocycle catabolic process	4	2.1978	0.0575058	KYNU, IDO2, KMO, IDO1	155	77	13528	4.53389	1	0.365511	63.265
Annotation Cluster 19	Enrichment Score: 2.3366330484124
Category	Term	Count	%	PValue	Genes	List Total	Pop Hits	Pop Total	Fold Enrichment	Bonferroni	Benjamini	FDR
GOTERM_BP_FAT	GO:0002504~antigen processing and presentation of peptide or polysaccharide antigen via MHC class II	5	2.74725	0.000511068	IFI30, FCER1G, HLA-DQA2, HLA-DQA1, HLA-DRA	155	33	13528	13.2239	0.588292	0.0100339	0.860657
GOTERM_BP_FAT	GO:0019882~antigen processing and presentation	6	3.2967	0.00254878	RELB, IFI30, FCER1G, HLA-DQA2, HLA-DQA1, HLA-DRA	155	83	13528	6.30921	0.988089	0.0359521	4.22344
GOTERM_BP_FAT	GO:0019886~antigen processing and presentation of exogenous peptide antigen via MHC class II	3	1.64835	0.00344654	IFI30, FCER1G, HLA-DRA	155	8	13528	32.729	0.997505	0.0460969	5.67067
GOTERM_BP_FAT	GO:0002495~antigen processing and presentation of peptide antigen via MHC class II	3	1.64835	0.00344654	IFI30, FCER1G, HLA-DRA	155	8	13528	32.729	0.997505	0.0460969	5.67067
GOTERM_BP_FAT	GO:0002478~antigen processing and presentation of exogenous peptide antigen	3	1.64835	0.00661991	IFI30, FCER1G, HLA-DRA	155	11	13528	23.8029	0.99999	0.0754405	10.6231
GOTERM_BP_FAT	GO:0019884~antigen processing and presentation of exogenous antigen	3	1.64835	0.0107108	IFI30, FCER1G, HLA-DRA	155	14	13528	18.7023	1	0.108987	16.6469
GOTERM_BP_FAT	GO:0048002~antigen processing and presentation of peptide antigen	3	1.64835	0.0401159	IFI30, FCER1G, HLA-DRA	155	28	13528	9.35115	1	0.294194	49.9575
Annotation Cluster 20	Enrichment Score: 2.3265666461162797
Category	Term	Count	%	PValue	Genes	List Total	Pop Hits	Pop Total	Fold Enrichment	Bonferroni	Benjamini	FDR
KEGG_PATHWAY	hsa05332:Graft-versus-host disease	9	4.94505	3.28144e-07	CD86, IL6, TNF, CD80, IL1B, HLA-DQA2, HLA-DQA1, IL1A, HLA-DRA	93	39	5085	12.6179	2.95325e-05	1.47664e-05	0.000356978
KEGG_PATHWAY	hsa04940:Type I diabetes mellitus	9	4.94505	6.02174e-07	CD86, TNF, CD80, IL1B, IL12B, HLA-DQA2, HLA-DQA1, IL1A, HLA-DRA	93	42	5085	11.7166	5.41942e-05	1.80651e-05	0.000655088
KEGG_PATHWAY	hsa05330:Allograft rejection	7	3.84615	3.74512e-05	CD86, TNF, CD80, IL12B, HLA-DQA2, HLA-DQA1, HLA-DRA	93	36	5085	10.6317	0.00336499	0.00056162	0.0407346
SP_PIR_KEYWORDS	heterodimer	8	4.3956	4.51134e-05	INHBA, CYBB, IL2RA, ITGB8, IL12B, HLA-DQA2, HLA-DQA1, HLA-DRA	177	103	19235	8.44057	0.012107	0.00152145	0.0592995
KEGG_PATHWAY	hsa04672:Intestinal immune network for IgA production	7	3.84615	0.000222571	CD86, IL6, CD80, IL15, HLA-DQA2, HLA-DQA1, HLA-DRA	93	49	5085	7.81106	0.0198343	0.00222349	0.241864
GOTERM_BP_FAT	GO:0002504~antigen processing and presentation of peptide or polysaccharide antigen via MHC class II	5	2.74725	0.000511068	IFI30, FCER1G, HLA-DQA2, HLA-DQA1, HLA-DRA	155	33	13528	13.2239	0.588292	0.0100339	0.860657
KEGG_PATHWAY	hsa05310:Asthma	5	2.74725	0.00168581	TNF, FCER1G, HLA-DQA2, HLA-DQA1, HLA-DRA	93	29	5085	9.42714	0.140884	0.0137098	1.81876
GOTERM_BP_FAT	GO:0019882~antigen processing and presentation	6	3.2967	0.00254878	RELB, IFI30, FCER1G, HLA-DQA2, HLA-DQA1, HLA-DRA	155	83	13528	6.30921	0.988089	0.0359521	4.22344
UP_SEQ_FEATURE	domain:Ig-like C1-type	4	2.1978	0.0059061	DKFZP686O24166, HLA-DQA2, HLA-DQA1, HLA-DRA	177	40	19113	10.7983	0.979951	0.323592	8.4814
INTERPRO	IPR001003:MHC class II, alpha chain, N-terminal	3	1.64835	0.00602941	HLA-DQA2, HLA-DQA1, HLA-DRA	166	12	16659	25.0889	0.921135	0.272035	8.14435
KEGG_PATHWAY	hsa05322:Systemic lupus erythematosus	7	3.84615	0.00866119	CD86, TNF, CD80, C2, HLA-DQA2, HLA-DQA1, HLA-DRA	93	99	5085	3.86608	0.542923	0.0584457	9.02936
KEGG_PATHWAY	hsa04514:Cell adhesion molecules (CAMs)	8	4.3956	0.00950332	ALCAM, MPZL1, CD86, CD80, ITGB8, HLA-DQA2, HLA-DQA1, HLA-DRA	93	132	5085	3.31378	0.576579	0.0595388	9.86652
INTERPRO	IPR003006:Immunoglobulin/major histocompatibility complex, conserved site	5	2.74725	0.0109298	CD86, DKFZP686O24166, HLA-DQA2, HLA-DQA1, HLA-DRA	166	87	16659	5.76755	0.990106	0.342702	14.3051
KEGG_PATHWAY	hsa05320:Autoimmune thyroid disease	5	2.74725	0.0131156	CD86, CD80, HLA-DQA2, HLA-DQA1, HLA-DRA	93	51	5085	5.36053	0.695235	0.0761581	13.3788
UP_SEQ_FEATURE	region of interest:Alpha-1	3	1.64835	0.0143672	HLA-DQA2, HLA-DQA1, HLA-DRA	177	20	19113	16.1975	0.999929	0.520351	19.4682
UP_SEQ_FEATURE	region of interest:Alpha-2	3	1.64835	0.0143672	HLA-DQA2, HLA-DQA1, HLA-DRA	177	20	19113	16.1975	0.999929	0.520351	19.4682
GOTERM_MF_FAT	GO:0032395~MHC class II receptor activity	3	1.64835	0.0179836	HLA-DQA2, HLA-DQA1, HLA-DRA	143	19	12983	14.3353	0.998695	0.521926	22.1079
INTERPRO	IPR014745:MHC class II, alpha/beta chain, N-terminal	3	1.64835	0.0197807	HLA-DQA2, HLA-DQA1, HLA-DRA	166	22	16659	13.6848	0.999773	0.450842	24.4704
INTERPRO	IPR003597:Immunoglobulin C1-set	4	2.1978	0.0299232	DKFZP686O24166, HLA-DQA2, HLA-DQA1, HLA-DRA	166	68	16659	5.90326	0.999997	0.572858	34.7373
SP_PIR_KEYWORDS	mhc ii	3	1.64835	0.032541	HLA-DQA2, HLA-DQA1, HLA-DRA	177	31	19235	10.5167	0.999868	0.300429	35.2716
GOTERM_CC_FAT	GO:0042613~MHC class II protein complex	3	1.64835	0.0373288	HLA-DQA2, HLA-DQA1, HLA-DRA	136	29	12782	9.72262	0.999327	0.455939	37.7272
KEGG_PATHWAY	hsa05416:Viral myocarditis	5	2.74725	0.0388768	CD86, CD80, HLA-DQA2, HLA-DQA1, HLA-DRA	93	71	5085	3.85052	0.971809	0.179846	35.0382
PIR_SUPERFAMILY	PIRSF001991:class II histocompatibility antigen	3	1.64835	0.045961	HLA-DQA2, HLA-DQA1, HLA-DRA	99	26	7396	8.62005	0.996299	0.939161	41.6839
UP_SEQ_FEATURE	region of interest:Connecting peptide	3	1.64835	0.0477433	HLA-DQA2, HLA-DQA1, HLA-DRA	177	38	19113	8.52498	1	0.850323	51.9026
SMART	SM00407:IGc1	4	2.1978	0.0536753	DKFZP686O24166, HLA-DQA2, HLA-DQA1, HLA-DRA	115	68	9079	4.64399	0.997686	0.702913	46.3838
SP_PIR_KEYWORDS	immune response	6	3.2967	0.0553688	GPR183, C2, HLA-DQA2, HLA-DQA1, PAG1, HLA-DRA	177	224	19235	2.91087	1	0.401091	52.7127
Annotation Cluster 21	Enrichment Score: 2.1704265402345
Category	Term	Count	%	PValue	Genes	List Total	Pop Hits	Pop Total	Fold Enrichment	Bonferroni	Benjamini	FDR
GOTERM_BP_FAT	GO:0002683~negative regulation of immune system process	6	3.2967	0.00254878	INHBA, IL2RA, FLT3, IDO1, THBS1, PAG1	155	83	13528	6.30921	0.988089	0.0359521	4.22344
GOTERM_BP_FAT	GO:0051250~negative regulation of lymphocyte activation	5	2.74725	0.00328347	INHBA, IL2RA, FLT3, IDO1, PAG1	155	54	13528	8.08124	0.996686	0.0443021	5.40933
GOTERM_BP_FAT	GO:0002695~negative regulation of leukocyte activation	5	2.74725	0.0039948	INHBA, IL2RA, FLT3, IDO1, PAG1	155	57	13528	7.65591	0.99904	0.0509057	6.54434
GOTERM_BP_FAT	GO:0050866~negative regulation of cell activation	5	2.74725	0.00509609	INHBA, IL2RA, FLT3, IDO1, PAG1	155	61	13528	7.15389	0.999859	0.0622494	8.27634
Annotation Cluster 22	Enrichment Score: 2.1580708505804607
Category	Term	Count	%	PValue	Genes	List Total	Pop Hits	Pop Total	Fold Enrichment	Bonferroni	Benjamini	FDR
GOTERM_BP_FAT	GO:0002250~adaptive immune response	8	4.3956	2.66717e-05	IL18, RELB, FCER1G, NFKB2, IL12B, C2, EBI3, HLA-DRA	155	77	13528	9.06778	0.0452471	0.00105178	0.0450895
GOTERM_BP_FAT	GO:0002460~adaptive immune response based on somatic recombination of immune receptors built from immunoglobulin superfamily domains	8	4.3956	2.66717e-05	IL18, RELB, FCER1G, NFKB2, IL12B, C2, EBI3, HLA-DRA	155	77	13528	9.06778	0.0452471	0.00105178	0.0450895
GOTERM_BP_FAT	GO:0042088~T-helper 1 type immune response	4	2.1978	0.000163723	IL18, RELB, IL12B, EBI3	155	10	13528	34.911	0.247418	0.00429749	0.276477
Annotation Cluster 23	Enrichment Score: 2.1505002506173962
Category	Term	Count	%	PValue	Genes	List Total	Pop Hits	Pop Total	Fold Enrichment	Bonferroni	Benjamini	FDR
INTERPRO	IPR000975:Interleukin-1	3	1.64835	0.00416476	IL18, IL1B, IL1A	166	10	16659	30.1066	0.826721	0.253338	5.69395
SMART	SM00125:IL1	3	1.64835	0.00658516	IL18, IL1B, IL1A	115	10	9079	23.6843	0.516529	0.304679	7.19288
GOTERM_MF_FAT	GO:0005149~interleukin-1 receptor binding	3	1.64835	0.0128927	IL18, IL1B, IL1A	143	16	12983	17.0232	0.991343	0.447706	16.3606
Annotation Cluster 24	Enrichment Score: 2.0870281959077146
Category	Term	Count	%	PValue	Genes	List Total	Pop Hits	Pop Total	Fold Enrichment	Bonferroni	Benjamini	FDR
SP_PIR_KEYWORDS	Immunoglobulin domain	14	7.69231	0.000402107	IL1R1, MPZL1, FLT3, IL6ST, IGFBP7, IGSF6, ALCAM, CD83, CD86, DKFZP686O24166, CD80, IL12B, AMICA1, CD200	177	470	19235	3.23705	0.102902	0.0090084	0.527407
UP_SEQ_FEATURE	domain:Ig-like V-type	6	3.2967	0.00583584	CD83, MPZL1, CD86, DKFZP686O24166, CD80, CD200	177	124	19113	5.22499	0.978994	0.34898	8.38457
Annotation Cluster 25	Enrichment Score: 1.9713845680024358
Category	Term	Count	%	PValue	Genes	List Total	Pop Hits	Pop Total	Fold Enrichment	Bonferroni	Benjamini	FDR
GOTERM_BP_FAT	GO:0050900~leukocyte migration	7	3.84615	4.43726e-05	IL6, TNF, CCL2, IL8, CXCL16, IL1B, SYK	155	57	13528	10.7183	0.0741403	0.00160356	0.0750029
GOTERM_BP_FAT	GO:0051384~response to glucocorticoid stimulus	7	3.84615	0.000258126	IL6, TNF, CCL2, PTGS2, DUSP1, IGFBP7, IL1B	155	78	13528	7.83259	0.361201	0.00620519	0.435569
GOTERM_BP_FAT	GO:0031960~response to corticosteroid stimulus	7	3.84615	0.000411764	IL6, TNF, CCL2, PTGS2, DUSP1, IGFBP7, IL1B	155	85	13528	7.18755	0.510793	0.00878794	0.693973
GOTERM_BP_FAT	GO:0009719~response to endogenous stimulus	14	7.69231	0.000734828	ME1, IL6, EGR2, CCL2, TNF, PTGS2, IGFBP7, NR4A3, STAT1, IGF1R, DUSP1, IL1B, THBS1, MGST1	155	405	13528	3.017	0.720885	0.0134841	1.23528
GOTERM_BP_FAT	GO:0033273~response to vitamin	6	3.2967	0.000915512	KYNU, CCL2, PTGS2, DUSP1, IGFBP7, IL1B	155	66	13528	7.93431	0.796086	0.0153189	1.53681
GOTERM_BP_FAT	GO:0009725~response to hormone stimulus	13	7.14286	0.00100284	ME1, IGF1R, IL6, TNF, CCL2, EGR2, PTGS2, DUSP1, IGFBP7, IL1B, NR4A3, THBS1, STAT1	155	367	13528	3.09157	0.824796	0.0166087	1.68224
GOTERM_BP_FAT	GO:0007584~response to nutrient	8	4.3956	0.00109768	KYNU, CCL2, PTGS2, DUSP1, IL6ST, IGFBP7, IL1B, STAT1	155	140	13528	4.98728	0.851417	0.0178261	1.83993
GOTERM_BP_FAT	GO:0031667~response to nutrient levels	9	4.94505	0.00187162	KYNU, CCL2, PTGS2, DUSP1, IL6ST, IGFBP7, IL1B, STAT1, SOD2	155	197	13528	3.98729	0.96131	0.0274136	3.11803
GOTERM_BP_FAT	GO:0009991~response to extracellular stimulus	9	4.94505	0.00369485	KYNU, CCL2, PTGS2, DUSP1, IL6ST, IGFBP7, IL1B, STAT1, SOD2	155	220	13528	3.57044	0.998381	0.0478707	6.06731
GOTERM_BP_FAT	GO:0048545~response to steroid hormone stimulus	8	4.3956	0.00641817	IL6, TNF, CCL2, PTGS2, DUSP1, IGFBP7, IL1B, THBS1	155	192	13528	3.63656	0.999986	0.0741922	10.3157
GOTERM_BP_FAT	GO:0009628~response to abiotic stimulus	11	6.04396	0.00945622	TNF, CCL2, DUSP1, IGFBP7, IL18, IL1B, KMO, IL12B, THBS1, STAT1, SOD2	155	368	13528	2.60884	1	0.0985372	14.8415
GOTERM_BP_FAT	GO:0009266~response to temperature stimulus	5	2.74725	0.0148166	CCL2, IGFBP7, IL18, IL1B, THBS1	155	83	13528	5.25768	1	0.141386	22.3073
BIOCARTA	h_mspPathway:Msp/Ron Receptor Signaling Pathway	3	1.64835	0.0190311	TNF, CCL2, IL1B	41	8	1437	13.1433	0.883751	0.264667	19.5723
GOTERM_BP_FAT	GO:0009408~response to heat	4	2.1978	0.0258434	CCL2, IGFBP7, IL1B, THBS1	155	56	13528	6.2341	1	0.215783	35.7719
GOTERM_BP_FAT	GO:0007566~embryo implantation	3	1.64835	0.0454925	PTGS2, IGFBP7, IL1B	155	30	13528	8.72774	1	0.314564	54.4918
GOTERM_BP_FAT	GO:0014070~response to organic cyclic substance	5	2.74725	0.0493951	CD83, PTGS2, IGFBP7, IL1B, STAT1	155	121	13528	3.6065	1	0.334443	57.5376
Annotation Cluster 26	Enrichment Score: 1.918692178324285
Category	Term	Count	%	PValue	Genes	List Total	Pop Hits	Pop Total	Fold Enrichment	Bonferroni	Benjamini	FDR
GOTERM_BP_FAT	GO:0002697~regulation of immune effector process	8	4.3956	0.00015194	IL6, TNF, FCER1G, IL1B, IL15, IL12B, IL13RA1, SYK	155	101	13528	6.91306	0.231863	0.0041132	0.256604
GOTERM_BP_FAT	GO:0002699~positive regulation of immune effector process	5	2.74725	0.0015388	FCER1G, IL1B, IL12B, IL13RA1, SYK	155	44	13528	9.91789	0.930983	0.0233808	2.57033
GOTERM_BP_FAT	GO:0002703~regulation of leukocyte mediated immunity	4	2.1978	0.0322122	FCER1G, IL1B, IL12B, SYK	155	61	13528	5.72311	1	0.252851	42.5146
GOTERM_BP_FAT	GO:0002705~positive regulation of leukocyte mediated immunity	3	1.64835	0.0569774	FCER1G, IL1B, IL12B	155	34	13528	7.70095	1	0.366625	62.9152
GOTERM_BP_FAT	GO:0002708~positive regulation of lymphocyte mediated immunity	3	1.64835	0.0569774	FCER1G, IL1B, IL12B	155	34	13528	7.70095	1	0.366625	62.9152
Annotation Cluster 27	Enrichment Score: 1.9091212899356438
Category	Term	Count	%	PValue	Genes	List Total	Pop Hits	Pop Total	Fold Enrichment	Bonferroni	Benjamini	FDR
GOTERM_BP_FAT	GO:0040017~positive regulation of locomotion	7	3.84615	0.000878122	IGF1R, IL6, IL8, IL6ST, CXCL16, MMP9, THBS1	155	98	13528	6.2341	0.782399	0.0149865	1.47449
GOTERM_BP_FAT	GO:0030335~positive regulation of cell migration	6	3.2967	0.00345104	IGF1R, IL6, IL6ST, CXCL16, MMP9, THBS1	155	89	13528	5.88387	0.997525	0.0458035	5.67786
GOTERM_BP_FAT	GO:0051272~positive regulation of cell motion	6	3.2967	0.00520513	IGF1R, IL6, IL6ST, CXCL16, MMP9, THBS1	155	98	13528	5.34352	0.999884	0.0626628	8.44617
GOTERM_BP_FAT	GO:0040012~regulation of locomotion	7	3.84615	0.0226031	IGF1R, IL6, IL8, IL6ST, CXCL16, MMP9, THBS1	155	192	13528	3.18199	1	0.194975	32.0624
KEGG_PATHWAY	hsa05219:Bladder cancer	4	2.1978	0.0396058	IL8, MMP9, THBS1, DAPK1	93	42	5085	5.20737	0.97367	0.174216	35.5722
GOTERM_BP_FAT	GO:0030334~regulation of cell migration	6	3.2967	0.0439798	IGF1R, IL6, IL6ST, CXCL16, MMP9, THBS1	155	169	13528	3.09861	1	0.308087	53.2567
Annotation Cluster 28	Enrichment Score: 1.8877137341038173
Category	Term	Count	%	PValue	Genes	List Total	Pop Hits	Pop Total	Fold Enrichment	Bonferroni	Benjamini	FDR
GOTERM_BP_FAT	GO:0031349~positive regulation of defense response	7	3.84615	0.000179245	IL6, EREG, IL6ST, NFKBIA, FCER1G, IDO1, IL12B	155	73	13528	8.36907	0.26743	0.00463396	0.302652
GOTERM_BP_FAT	GO:0045089~positive regulation of innate immune response	3	1.64835	0.0963482	EREG, NFKBIA, IL12B	155	46	13528	5.69201	1	0.482483	81.9688
GOTERM_BP_FAT	GO:0045088~regulation of innate immune response	3	1.64835	0.125768	EREG, NFKBIA, IL12B	155	54	13528	4.84875	1	0.557738	89.6968
Annotation Cluster 29	Enrichment Score: 1.8651512138197135
Category	Term	Count	%	PValue	Genes	List Total	Pop Hits	Pop Total	Fold Enrichment	Bonferroni	Benjamini	FDR
BBID	58.(CD40L)_immnosurveillance	5	2.74725	0.010099	CCL3, IL6, TNF, IL8, IL1A	22	16	358	5.08523	0.360209	0.200131	9.05941
GOTERM_BP_FAT	GO:0045069~regulation of viral genome replication	3	1.64835	0.0107108	CCL3, TNF, IL8	155	14	13528	18.7023	1	0.108987	16.6469
GOTERM_BP_FAT	GO:0050792~regulation of viral reproduction	3	1.64835	0.0234665	CCL3, TNF, IL8	155	21	13528	12.4682	1	0.200717	33.07
Annotation Cluster 30	Enrichment Score: 1.8210358142675809
Category	Term	Count	%	PValue	Genes	List Total	Pop Hits	Pop Total	Fold Enrichment	Bonferroni	Benjamini	FDR
GOTERM_BP_FAT	GO:0032103~positive regulation of response to external stimulus	6	3.2967	0.000795418	IL6, IL8, IL6ST, FCER1G, IDO1, THBS1	155	64	13528	8.18226	0.748772	0.013997	1.33649
GOTERM_BP_FAT	GO:0040017~positive regulation of locomotion	7	3.84615	0.000878122	IGF1R, IL6, IL8, IL6ST, CXCL16, MMP9, THBS1	155	98	13528	6.2341	0.782399	0.0149865	1.47449
GOTERM_BP_FAT	GO:0040012~regulation of locomotion	7	3.84615	0.0226031	IGF1R, IL6, IL8, IL6ST, CXCL16, MMP9, THBS1	155	192	13528	3.18199	1	0.194975	32.0624
GOTERM_BP_FAT	GO:0050921~positive regulation of chemotaxis	3	1.64835	0.0427723	IL6, IL8, THBS1	155	29	13528	9.0287	1	0.303278	52.2483
GOTERM_BP_FAT	GO:0050920~regulation of chemotaxis	3	1.64835	0.0482749	IL6, IL8, THBS1	155	31	13528	8.4462	1	0.329355	56.6836
GOTERM_BP_FAT	GO:0048520~positive regulation of behavior	3	1.64835	0.0569774	IL6, IL8, THBS1	155	34	13528	7.70095	1	0.366625	62.9152
Annotation Cluster 31	Enrichment Score: 1.768363489685722
Category	Term	Count	%	PValue	Genes	List Total	Pop Hits	Pop Total	Fold Enrichment	Bonferroni	Benjamini	FDR
GOTERM_BP_FAT	GO:0050864~regulation of B cell activation	5	2.74725	0.00266376	INHBA, IL6, FLT3, IL13RA1, SYK	155	51	13528	8.55661	0.99025	0.0369461	4.40994
GOTERM_CC_FAT	GO:0043235~receptor complex	5	2.74725	0.0344245	IL6, ITGB8, IL6ST, IL13RA1, SYK	136	116	12782	4.05109	0.998801	0.457437	35.3474
GOTERM_BP_FAT	GO:0050871~positive regulation of B cell activation	3	1.64835	0.054019	IL6, IL13RA1, SYK	155	33	13528	7.93431	1	0.353526	60.8982
Annotation Cluster 32	Enrichment Score: 1.678969302132841
Category	Term	Count	%	PValue	Genes	List Total	Pop Hits	Pop Total	Fold Enrichment	Bonferroni	Benjamini	FDR
SP_PIR_KEYWORDS	myristylation	4	2.1978	0.00540422	TNF, IL1B, MARCKS, IL1A	177	39	19235	11.1459	0.768482	0.0741149	6.87693
SP_PIR_KEYWORDS	myristate	5	2.74725	0.0238686	TNF, TIAM1, MARCKS, BASP1, IL1A	177	119	19235	4.56606	0.99853	0.246928	27.2131
SP_PIR_KEYWORDS	lipoprotein	11	6.04396	0.0712085	RAB31, TNF, GNAQ, TIAM1, TFPI, IL1B, MARCKS, BASP1, PAG1, IL1A, GBP1	177	642	19235	1.86199	1	0.474493	62.1397
Annotation Cluster 33	Enrichment Score: 1.648439339470213
Category	Term	Count	%	PValue	Genes	List Total	Pop Hits	Pop Total	Fold Enrichment	Bonferroni	Benjamini	FDR
GOTERM_BP_FAT	GO:0031328~positive regulation of cellular biosynthetic process	21	11.5385	9.91429e-05	IL6, TNF, EGR2, NFKBIA, EHF, NR4A3, AHR, SOD2, NRIP1, INHBA, IGF1R, CD86, EREG, CD80, IL1B, IL12B, THBS1, RUNX2, EBI3, IL1A, SYK	155	685	13528	2.67566	0.158122	0.00306886	0.167508
GOTERM_BP_FAT	GO:0009891~positive regulation of biosynthetic process	21	11.5385	0.000120662	IL6, TNF, EGR2, NFKBIA, EHF, NR4A3, AHR, SOD2, NRIP1, INHBA, IGF1R, CD86, EREG, CD80, IL1B, IL12B, THBS1, RUNX2, EBI3, IL1A, SYK	155	695	13528	2.63716	0.188995	0.00348527	0.20383
GOTERM_BP_FAT	GO:0010557~positive regulation of macromolecule biosynthetic process	20	10.989	0.00015984	IL6, TNF, EGR2, NFKBIA, EHF, NR4A3, AHR, NRIP1, INHBA, IGF1R, CD86, EREG, CD80, IL1B, IL12B, THBS1, RUNX2, EBI3, IL1A, SYK	155	654	13528	2.66903	0.242327	0.00426019	0.269928
GOTERM_BP_FAT	GO:0010604~positive regulation of macromolecule metabolic process	21	11.5385	0.00172579	IL6, TNF, EGR2, IL6ST, NFKBIA, EHF, NR4A3, AHR, NRIP1, INHBA, IGF1R, CD86, EREG, CD80, IL1B, IL12B, THBS1, RUNX2, EBI3, IL1A, SYK	155	857	13528	2.13865	0.950141	0.0257374	2.87841
GOTERM_BP_FAT	GO:0051173~positive regulation of nitrogen compound metabolic process	16	8.79121	0.0066758	IL6, EGR2, TNF, NFKBIA, EHF, NR4A3, AHR, SOD2, NRIP1, INHBA, IGF1R, CD86, CD80, EREG, IL1B, RUNX2	155	644	13528	2.16838	0.999991	0.0755606	10.7081
GOTERM_BP_FAT	GO:0045935~positive regulation of nucleobase, nucleoside, nucleotide and nucleic acid metabolic process	14	7.69231	0.0258902	INHBA, IGF1R, IL6, CD86, TNF, EGR2, EREG, CD80, NFKBIA, EHF, NR4A3, RUNX2, AHR, NRIP1	155	624	13528	1.95815	1	0.215117	35.8241
GOTERM_BP_FAT	GO:0045941~positive regulation of transcription	12	6.59341	0.0573843	INHBA, CD86, IL6, TNF, EGR2, CD80, NFKBIA, EHF, NR4A3, RUNX2, AHR, NRIP1	155	564	13528	1.85697	1	0.366163	63.1849
Annotation Cluster 34	Enrichment Score: 1.5848318919123627
Category	Term	Count	%	PValue	Genes	List Total	Pop Hits	Pop Total	Fold Enrichment	Bonferroni	Benjamini	FDR
GOTERM_BP_FAT	GO:0051384~response to glucocorticoid stimulus	7	3.84615	0.000258126	IL6, TNF, CCL2, PTGS2, DUSP1, IGFBP7, IL1B	155	78	13528	7.83259	0.361201	0.00620519	0.435569
GOTERM_BP_FAT	GO:0031960~response to corticosteroid stimulus	7	3.84615	0.000411764	IL6, TNF, CCL2, PTGS2, DUSP1, IGFBP7, IL1B	155	85	13528	7.18755	0.510793	0.00878794	0.693973
GOTERM_BP_FAT	GO:0048545~response to steroid hormone stimulus	8	4.3956	0.00641817	IL6, TNF, CCL2, PTGS2, DUSP1, IGFBP7, IL1B, THBS1	155	192	13528	3.63656	0.999986	0.0741922	10.3157
Annotation Cluster 35	Enrichment Score: 1.471251142453928
Category	Term	Count	%	PValue	Genes	List Total	Pop Hits	Pop Total	Fold Enrichment	Bonferroni	Benjamini	FDR
GOTERM_BP_FAT	GO:0051051~negative regulation of transport	7	3.84615	0.00444826	INHBA, TNF, PTGS2, NFKBIA, IL1B, NEDD4L, THBS1	155	135	13528	4.5255	0.999565	0.0553185	7.2612
GOTERM_BP_FAT	GO:0043271~negative regulation of ion transport	3	1.64835	0.0278569	TNF, PTGS2, NEDD4L	155	23	13528	11.384	1	0.226466	37.9802
Annotation Cluster 36	Enrichment Score: 1.4520027964168019
Category	Term	Count	%	PValue	Genes	List Total	Pop Hits	Pop Total	Fold Enrichment	Bonferroni	Benjamini	FDR
GOTERM_BP_FAT	GO:0002697~regulation of immune effector process	8	4.3956	0.00015194	IL6, TNF, FCER1G, IL1B, IL15, IL12B, IL13RA1, SYK	155	101	13528	6.91306	0.231863	0.0041132	0.256604
Annotation Cluster 37	Enrichment Score: 1.3811713745937428
Category	Term	Count	%	PValue	Genes	List Total	Pop Hits	Pop Total	Fold Enrichment	Bonferroni	Benjamini	FDR
SP_PIR_KEYWORDS	nadp	7	3.84615	0.00315832	ME1, CYBB, CYP27A1, PGD, TXNRD1, KMO, NQO1	177	156	19235	4.87632	0.574333	0.0553491	4.07387
SP_PIR_KEYWORDS	oxidoreductase	13	7.14286	0.00568176	ME1, CYBB, CYP1B1, PTGS2, CYP27A1, PGD, IDO2, IFI30, TXNRD1, KMO, IDO1, NQO1, SOD2	177	562	19235	2.51377	0.785287	0.0740384	7.21802
GOTERM_MF_FAT	GO:0009055~electron carrier activity	8	4.3956	0.0108037	ME1, CYBB, CYP1B1, CYP27A1, TXNRD1, KMO, IDO1, NQO1	143	221	12983	3.28652	0.981233	0.433314	13.8905
GOTERM_BP_FAT	GO:0055114~oxidation reduction	14	7.69231	0.0305932	ME1, CYBB, CYP1B1, PTGS2, CYP27A1, PGD, TXN, IDO2, IFI30, TXNRD1, KMO, IDO1, NQO1, SOD2	155	639	13528	1.91218	1	0.243821	40.8667
GOTERM_MF_FAT	GO:0050662~coenzyme binding	6	3.2967	0.0486101	ME1, CYBB, PGD, TXNRD1, KMO, NQO1	143	181	12983	3.00962	1	0.703552	49.6444
GOTERM_MF_FAT	GO:0048037~cofactor binding	7	3.84615	0.0558092	ME1, CYBB, KYNU, PGD, TXNRD1, KMO, NQO1	143	249	12983	2.55234	1	0.709564	54.6444
GOTERM_MF_FAT	GO:0050661~NADP or NADPH binding	3	1.64835	0.0587631	ME1, PGD, TXNRD1	143	36	12983	7.56585	1	0.708115	56.5593
Annotation Cluster 38	Enrichment Score: 1.2675953782740816
Category	Term	Count	%	PValue	Genes	List Total	Pop Hits	Pop Total	Fold Enrichment	Bonferroni	Benjamini	FDR
SP_PIR_KEYWORDS	heme	6	3.2967	0.00512973	CYBB, CYP1B1, PTGS2, CYP27A1, IDO2, IDO1	177	121	19235	5.38871	0.750573	0.0784348	6.53844
SP_PIR_KEYWORDS	oxidoreductase	13	7.14286	0.00568176	ME1, CYBB, CYP1B1, PTGS2, CYP27A1, PGD, IDO2, IFI30, TXNRD1, KMO, IDO1, NQO1, SOD2	177	562	19235	2.51377	0.785287	0.0740384	7.21802
GOTERM_MF_FAT	GO:0009055~electron carrier activity	8	4.3956	0.0108037	ME1, CYBB, CYP1B1, CYP27A1, TXNRD1, KMO, IDO1, NQO1	143	221	12983	3.28652	0.981233	0.433314	13.8905
SP_PIR_KEYWORDS	metalloprotein	5	2.74725	0.0272372	CYP1B1, PTGS2, CYP27A1, IDO1, SOD2	177	124	19235	4.38195	0.999422	0.267043	30.4473
GOTERM_BP_FAT	GO:0055114~oxidation reduction	14	7.69231	0.0305932	ME1, CYBB, CYP1B1, PTGS2, CYP27A1, PGD, TXN, IDO2, IFI30, TXNRD1, KMO, IDO1, NQO1, SOD2	155	639	13528	1.91218	1	0.243821	40.8667
GOTERM_MF_FAT	GO:0020037~heme binding	5	2.74725	0.0437181	CYBB, CYP1B1, PTGS2, CYP27A1, IDO1	143	121	12983	3.75166	1	0.715934	45.9601
GOTERM_MF_FAT	GO:0046906~tetrapyrrole binding	5	2.74725	0.0530623	CYBB, CYP1B1, PTGS2, CYP27A1, IDO1	143	129	12983	3.519	1	0.712689	52.7936
Annotation Cluster 39	Enrichment Score: 1.2600734014768737
Category	Term	Count	%	PValue	Genes	List Total	Pop Hits	Pop Total	Fold Enrichment	Bonferroni	Benjamini	FDR
GOTERM_BP_FAT	GO:0045669~positive regulation of osteoblast differentiation	3	1.64835	0.0325484	IL6, IL6ST, RUNX2	155	25	13528	10.4733	1	0.254039	42.8514
GOTERM_BP_FAT	GO:0030278~regulation of ossification	4	2.1978	0.0593256	IL6, EGR2, IL6ST, RUNX2	155	78	13528	4.47577	1	0.37228	64.4461
Annotation Cluster 40	Enrichment Score: 1.2066915323702037
Category	Term	Count	%	PValue	Genes	List Total	Pop Hits	Pop Total	Fold Enrichment	Bonferroni	Benjamini	FDR
GOTERM_CC_FAT	GO:0005764~lysosome	7	3.84615	0.0244569	LAMP3, NPC2, GM2A, IFI30, CTSB, TRIP10, HLA-DRA	136	211	12782	3.118	0.991384	0.37837	26.5288
GOTERM_CC_FAT	GO:0000323~lytic vacuole	7	3.84615	0.0244569	LAMP3, NPC2, GM2A, IFI30, CTSB, TRIP10, HLA-DRA	136	211	12782	3.118	0.991384	0.37837	26.5288
SP_PIR_KEYWORDS	lysosome	5	2.74725	0.0481961	LAMP3, GM2A, IFI30, CTSB, TRIP10	177	149	19235	3.64672	0.999998	0.378936	47.7677
GOTERM_CC_FAT	GO:0005773~vacuole	7	3.84615	0.0509321	LAMP3, NPC2, GM2A, IFI30, CTSB, TRIP10, HLA-DRA	136	252	12782	2.6107	0.999956	0.511743	47.8387
Annotation Cluster 41	Enrichment Score: 1.1101133412703825
Category	Term	Count	%	PValue	Genes	List Total	Pop Hits	Pop Total	Fold Enrichment	Bonferroni	Benjamini	FDR
UP_SEQ_FEATURE	domain:EGF-like	4	2.1978	0.0330767	ADAM28, PTGS2, EREG, ADAM19	177	76	19113	5.68332	1	0.795196	39.5442
INTERPRO	IPR000742:EGF-like, type 3	6	3.2967	0.0439997	ADAM28, PTGS2, EREG, FBN1, ADAM19, THBS1	166	194	16659	3.10378	1	0.670998	46.8513
INTERPRO	IPR006210:EGF-like	6	3.2967	0.0498927	ADAM28, PTGS2, EREG, ITGB8, FBN1, THBS1	166	201	16659	2.99568	1	0.697056	51.2728
Annotation Cluster 43	Enrichment Score: 1.0163573735974054
Category	Term	Count	%	PValue	Genes	List Total	Pop Hits	Pop Total	Fold Enrichment	Bonferroni	Benjamini	FDR
GOTERM_MF_FAT	GO:0042802~identical protein binding	14	7.69231	0.0230925	INHBA, IGF1R, SLC9A7, KYNU, TNF, CCDC88A, TSPY1, IL6ST, S100A11, NFKBIA, IL12B, TRIP10, THBS1, MGST1	143	640	12983	1.98604	0.999807	0.574757	27.5053
GOTERM_MF_FAT	GO:0042803~protein homodimerization activity	7	3.84615	0.159713	SLC9A7, KYNU, CCDC88A, IL6ST, S100A11, IL12B, MGST1	143	334	12983	1.90279	1	0.888769	90.8894
GOTERM_MF_FAT	GO:0046983~protein dimerization activity	9	4.94505	0.242169	INHBA, SLC9A7, CYBB, KYNU, CCDC88A, IL6ST, S100A11, IL12B, MGST1	143	542	12983	1.50759	1	0.925897	97.8022
Annotation Cluster 44	Enrichment Score: 0.9951755036741011
Category	Term	Count	%	PValue	Genes	List Total	Pop Hits	Pop Total	Fold Enrichment	Bonferroni	Benjamini	FDR
GOTERM_BP_FAT	GO:0006643~membrane lipid metabolic process	4	2.1978	0.0649456	GM2A, ITGB8, ST3GAL6, LASS6	155	81	13528	4.31	1	0.391073	67.8721
GOTERM_BP_FAT	GO:0006672~ceramide metabolic process	3	1.64835	0.0825028	GM2A, ITGB8, LASS6	155	42	13528	6.2341	1	0.442284	76.6823
GOTERM_BP_FAT	GO:0046519~sphingoid metabolic process	3	1.64835	0.092827	GM2A, ITGB8, LASS6	155	45	13528	5.81849	1	0.475607	80.7432
GOTERM_BP_FAT	GO:0006665~sphingolipid metabolic process	3	1.64835	0.210187	GM2A, ITGB8, LASS6	155	75	13528	3.4911	1	0.703439	98.1497
Annotation Cluster 45	Enrichment Score: 0.9140340489934845
Category	Term	Count	%	PValue	Genes	List Total	Pop Hits	Pop Total	Fold Enrichment	Bonferroni	Benjamini	FDR
INTERPRO	IPR011993:Pleckstrin homology-type	8	4.3956	0.0314477	EPB41L2, DAB2, DAPP1, RASGRF2, TIAM1, PSD3, SPRED2, ADRBK2	166	303	16659	2.64965	0.999999	0.567754	36.1634
GOTERM_MF_FAT	GO:0030695~GTPase regulator activity	10	5.49451	0.0333544	ARHGAP31, DENND5A, RGS1, EVI5, TBC1D8, RASGRF2, TIAM1, TBC1D9, PSD3, RASGEF1B	143	404	12983	2.24728	0.999996	0.676554	37.3148
GOTERM_MF_FAT	GO:0060589~nucleoside-triphosphatase regulator activity	10	5.49451	0.0375699	ARHGAP31, DENND5A, RGS1, EVI5, TBC1D8, RASGRF2, TIAM1, TBC1D9, PSD3, RASGEF1B	143	413	12983	2.19831	0.999999	0.689	40.9754
Annotation Cluster 49	Enrichment Score: 0.8178297116647534
Category	Term	Count	%	PValue	Genes	List Total	Pop Hits	Pop Total	Fold Enrichment	Bonferroni	Benjamini	FDR
UP_SEQ_FEATURE	short sequence motif:Cysteine switch	4	2.1978	0.00723041	ADAM28, MMP9, MMP7, ADAM19	177	43	19113	10.0449	0.991683	0.352995	10.2887
INTERPRO	IPR001818:Peptidase M10A and M12B, matrixin and adamalysin	4	2.1978	0.00880928	ADAM28, MMP9, MMP7, ADAM19	166	43	16659	9.33539	0.975676	0.338285	11.6879
Annotation Cluster 51	Enrichment Score: 0.8146058886717449
Category	Term	Count	%	PValue	Genes	List Total	Pop Hits	Pop Total	Fold Enrichment	Bonferroni	Benjamini	FDR
GOTERM_BP_FAT	GO:0030728~ovulation	3	1.64835	0.0107108	PTGS2, EREG, NRIP1	155	14	13528	18.7023	1	0.108987	16.6469
GOTERM_BP_FAT	GO:0008406~gonad development	5	2.74725	0.039001	INHBA, TSPY1, EREG, MGST1, NRIP1	155	112	13528	3.89631	1	0.288375	48.9656
GOTERM_BP_FAT	GO:0048608~reproductive structure development	5	2.74725	0.0557675	INHBA, TSPY1, EREG, MGST1, NRIP1	155	126	13528	3.46339	1	0.361557	62.1024
GOTERM_BP_FAT	GO:0045137~development of primary sexual characteristics	5	2.74725	0.0570928	INHBA, TSPY1, EREG, MGST1, NRIP1	155	127	13528	3.43612	1	0.365934	62.9919
GOTERM_BP_FAT	GO:0048511~rhythmic process	5	2.74725	0.058435	INHBA, EGR2, EREG, ARNTL2, NRIP1	155	128	13528	3.40927	1	0.369016	63.8727
Annotation Cluster 54	Enrichment Score: 0.7520124443966382
Category	Term	Count	%	PValue	Genes	List Total	Pop Hits	Pop Total	Fold Enrichment	Bonferroni	Benjamini	FDR
GOTERM_MF_FAT	GO:0019900~kinase binding	6	3.2967	0.0467391	IL12RB2, IGF1R, CCDC88A, FLT3, MARCKS, FEZ1	143	179	12983	3.04325	1	0.713888	48.2638
Annotation Cluster 56	Enrichment Score: 0.691838465340773
Category	Term	Count	%	PValue	Genes	List Total	Pop Hits	Pop Total	Fold Enrichment	Bonferroni	Benjamini	FDR
GOTERM_BP_FAT	GO:0021700~developmental maturation	5	2.74725	0.0281791	GNAQ, PTGS2, EREG, MREG, RUNX2	155	101	13528	4.32066	1	0.227749	38.3268
Annotation Cluster 64	Enrichment Score: 0.5363912969206863
Category	Term	Count	%	PValue	Genes	List Total	Pop Hits	Pop Total	Fold Enrichment	Bonferroni	Benjamini	FDR
GOTERM_BP_FAT	GO:0051173~positive regulation of nitrogen compound metabolic process	16	8.79121	0.0066758	IL6, EGR2, TNF, NFKBIA, EHF, NR4A3, AHR, SOD2, NRIP1, INHBA, IGF1R, CD86, CD80, EREG, IL1B, RUNX2	155	644	13528	2.16838	0.999991	0.0755606	10.7081
GOTERM_BP_FAT	GO:0045941~positive regulation of transcription	12	6.59341	0.0573843	INHBA, CD86, IL6, TNF, EGR2, CD80, NFKBIA, EHF, NR4A3, RUNX2, AHR, NRIP1	155	564	13528	1.85697	1	0.366163	63.1849

[truncated: 2 more sheets: UP_DCL_LPG vs LCL_LPG, DOWN_DCL_LPG vs LCL_LPG]
